# Supplementary material for: Concentric hollow multi-hexagonal platelets from a small molecule
Source: Nat Commun. 2024 Jul 6;15:5668. doi: 10.1038/s41467-024-49995-3 (PMC11227555; doi:10.1038/s41467-024-49995-3)
Supplement: Supplementary file 3 — Source Data [file 41467_2024_49995_MOESM3_ESM.xlsx]

## Sheet: Fig. 1e
	Length (um)	Heigth (nm)		Length (um)	Heigth (nm)		Length (um)	Heigth (nm)
	0	1.38877		0	-1.3186		0	0.64368
	0.1983	1.38877		0.21184	-1.58557		0.23895	0.64368
	0.3966	0.88204		0.42368	-1.54899		0.4779	0.08609
	0.5949	0.86764		0.63552	-3.21488		0.71685	-0.36195
	0.7932	1.17007		0.84736	-2.48277		0.9558	0.78347
	0.99151	1.75023		1.0592	-1.85088		1.19475	-0.31903
	1.18981	1.5144		1.27104	-1.33702		1.4337	0.2005
	1.38811	1.88754		1.48288	-1.13515		1.67265	1.96714
	1.58641	1.79728		1.69472	-1.66339		1.9116	1.50874
	1.78471	1.4611		1.90656	-1.17		2.15055	0.76449
	1.98301	1.50774		2.1184	-1.09274		2.3895	0.69629
	2.18131	1.88444		2.33024	-1.26985		2.62845	1.05032
	2.37962	2.26184		2.54208	-1.39527		2.8674	1.065
	2.57792	1.45186		2.75392	-1.7046		3.10635	0.52551
	2.77622	1.55683		2.96576	-1.88448		3.34531	-0.19053
	2.97452	1.89719		3.1776	-2.52853		3.58426	1.3074
	3.17282	1.73769		3.38944	-2.17999		3.82321	0.5259
	3.37112	2.13581		3.60128	-2.86578		4.06216	2.37674
	3.56942	1.66754		3.81312	-2.91048		4.30111	0.95464
	3.76772	1.16558		4.02496	-3.0963		4.54006	1.63802
	3.96603	1.1698		4.2368	-3.66883		4.77901	1.92867
	4.16433	1.44883		4.44864	-3.06649		5.01796	5.17346
	4.36263	0.72386		4.66048	-3.15584		5.25691	89.4223
	4.56093	1.42156		4.87232	4.72627		5.49586	89.9227
	4.75923	1.24754		5.08416	83.6542		5.73481	89.6039
	4.95753	1.03275		5.296	84.4597		5.97376	89.691
	5.15583	1.08956		5.50783	84.7298		6.21271	90.0007
	5.35413	0.77776		5.71967	84.4711		6.45166	89.5524
	5.55244	0.90868		5.93151	84.7745		6.69061	90.2214
	5.75074	0.74918		6.14335	85.0338		6.92956	90.7413
	5.94904	0.65344		6.35519	84.7216		7.16851	90.5678
	6.14734	0.57617		6.56703	84.4537		7.40746	90.258
	6.34564	0.66454		6.77887	84.7342		7.64641	90.2329
	6.54394	0.79966		6.99071	84.7583		7.88536	90.2018
	6.74224	1.07322		7.20255	84.9808		8.12431	90.3432
	6.94054	1.41189		7.41439	84.3753		8.36326	90.3642
	7.13884	1.71767		7.62623	84.7668		8.60221	90.3547
	7.33715	1.71347		7.83807	84.5329		8.84116	90.2253
	7.53545	1.99368		8.04991	84.8471		9.08011	90.4456
	7.73375	2.32858		8.26175	84.4997		9.31906	90.6008
	7.93205	1.96929		8.47359	84.4827		9.55801	90.8072
	8.13035	2.91179		8.68543	84.9569		9.79696	90.5648
	8.32865	2.66989		8.89727	84.5992		10.0359	90.4712
	8.52695	2.72559		9.10911	84.8111		10.2749	89.3918
	8.72526	89.4998		9.32095	84.7715		10.5138	88.998
	8.92356	89.2994		9.53279	84.9982		10.7528	89.2021
	9.12186	89.5577		9.74463	85.3337		10.9917	88.9485
	9.32016	90.2128		9.95647	85.1836		11.2307	88.4737
	9.51846	90.1309		10.1683	84.7139		11.4696	89.6622
	9.71676	90.1233		10.3802	84.4944		11.7086	88.9808
	9.91506	90.0626		10.592	84.6039		11.9475	89.1215
	10.1134	89.9505		10.8038	84.9679		12.1865	88.8375
	10.3117	90.0469		11.0157	84.7563		12.4254	89.2711
	10.51	89.6787		11.2275	85.0071		12.6644	89.6866
	10.7083	89.573		11.4393	84.9431		12.9033	89.9379
	10.9066	90.0171		11.6512	84.6877		13.1423	89.6098
	11.1049	89.9726		11.863	84.4953		13.3812	90.0399
	11.3032	89.7962		12.0749	84.4977		13.6202	89.9488
	11.5015	89.9182		12.2867	84.4762		13.8591	89.8884
	11.6998	90.0509		12.4985	84.3942		14.0981	90.0874
	11.8981	89.472		12.7104	85.3653		14.337	90.2178
	12.0964	88.9584		12.9222	85.6134		14.576	89.9196
	12.2947	88.8209		13.1341	86.5284		14.8149	89.8583
	12.493	88.7185		13.3459	86.2271		15.0539	90.1731
	12.6913	88.3637		13.5578	86.2616		15.2928	90.2762
	12.8896	87.7698		13.7696	85.9004		15.5318	89.7379
	13.0879	88.1238		13.9814	86.0001		15.7707	88.5914
	13.2862	88.3815		14.1933	86.7044		16.0097	89.2708
	13.4845	87.9354		14.4051	86.0579		16.2486	89.6052
	13.6828	87.1004		14.6169	85.79		16.4876	89.1903
	13.8811	87.7862		14.8288	86.5565		16.7265	88.7933
	14.0794	88.5982		15.0406	86.6437		16.9655	88.8412
	14.2777	89.0188		15.2525	86.6637		17.2044	88.8322
	14.476	88.9523		15.4643	86.7711		17.4434	88.1577
	14.6743	89.1988		15.6761	87.4011		17.6823	88.7393
	14.8726	88.659		15.888	87.4276		17.9213	88.3242
	15.0709	88.8062		16.0998	87.0847		18.1602	88.1288
	15.2692	88.6817		16.3117	87.6129		18.3992	87.9506
	15.4675	89.5067		16.5235	87.776		18.6381	87.6893
	15.6658	90.0186		16.7353	87.6712		18.8771	87.4898
	15.8641	89.9475		16.9472	87.5992		19.116	86.9732
	16.0624	90.0738		17.159	86.8901		19.355	87.6987
	16.2607	89.5162		17.3709	86.7224		19.5939	87.5288
	16.459	89.5172		17.5827	86.6357		19.8329	87.7035
	16.6573	88.7102		17.7945	86.6001		20.0718	88.606
	16.8556	89.1586		18.0064	86.9385		20.3108	87.5402
	17.0539	89.3872		18.2182	87.2498		20.5497	87.7967
	17.2522	88.5473		18.4301	87.0158		20.7887	85.8713
	17.4505	88.7017		18.6419	87		21.0276	86.2751
	17.6488	89.1129		18.8537	86.3873		21.2666	86.2657
	17.8471	88.5867		19.0656	86.3784		21.5055	85.3619
	18.0454	87.7174		19.2774	86.7188		21.7445	85.2637
	18.2437	88.5563		19.4893	87.1695		21.9834	85.713
	18.442	88.2948		19.7011	88.0445		22.2224	85.3957
	18.6403	88.1625		19.9129	87.8172		22.4613	84.7223
	18.8386	88.6367		20.1248	87.7614		22.7003	85.1838
	19.0369	88.0948		20.3366	88.1017		22.9392	85.5575
	19.2352	87.882		20.5485	87.8992		23.1782	83.9669
	19.4335	86.9732		20.7603	88.2957		23.4171	84.6338
	19.6318	87.5177		20.9721	88.1722		23.6561	85.0501
	19.8301	87.5349		21.184	88.0574		23.895	84.8052
	20.0284	86.5687		21.3958	88.3352		24.134	84.1562
	20.2267	86.7208		21.6077	87.9996		24.3729	84.5784
	20.425	87.1543		21.8195	87.6286		24.6119	84.5325
	20.6233	87.3756		22.0313	87.8017		24.8508	84.0497
	20.8216	85.8737		22.2432	87.3227		25.0898	84.9143
	21.0199	85.9746		22.455	87.2048		25.3287	85.0517
	21.2182	85.9798		22.6669	87.0551		25.5677	85.1328
	21.4165	85.6042		22.8787	87.7986		25.8066	84.8397
	21.6148	86.3402		23.0905	88.0945		26.0456	84.8662
	21.8131	86.1507		23.3024	88.6703		26.2845	84.9922
	22.0114	85.2308		23.5142	88.696		26.5235	85.0243
	22.2097	84.1105		23.7261	89.2081		26.7624	85.1868
	22.408	85.0326		23.9379	88.8372		27.0014	85.723
	22.6063	84.4193		24.1497	88.5023		27.2403	85.8568
	22.8046	83.7248		24.3616	88.7317		27.4793	86.0534
	23.0029	84.2008		24.5734	89.0113		27.7182	86.7593
	23.2012	84.9631		24.7853	88.7867		27.9572	87.2442
	23.3996	85.0787		24.9971	89.0417		28.1961	86.8457
	23.5979	84.3176		25.2089	89.093		28.4351	87.2611
	23.7962	84.9393		25.4208	89.0066		28.674	86.8486
	23.9945	84.8428		25.6326	89.0048		28.913	87.3582
	24.1928	84.7109		25.8444	88.9958		29.1519	84.8533
	24.391	86.5988		26.0563	88.6675		29.3909	84.4327
	24.5893	85.0949		26.2681	88.802		29.6298	84.8381
	24.7876	85.4364		26.48	88.9904		29.8688	86.5611
	24.9859	84.8109		26.6918	89.0412		30.1077	86.3953
	25.1843	85.2897		26.9036	89.0894		30.3467	86.6922
	25.3826	85.3804		27.1155	87.9722		30.5856	86.957
	25.5809	85.4354		27.3273	86.1848		30.8246	86.6547
	25.7792	85.7761		27.5392	85.9613		31.0635	86.3762
	25.9775	85.7839		27.751	86.3613		31.3025	86.7569
	26.1758	85.5573		27.9628	86.879		31.5414	86.339
	26.3741	85.2253		28.1747	87.167		31.7804	85.5869
	26.5724	85.6255		28.3865	88.7698		32.0193	84.8032
	26.7707	86.3898		28.5984	88.7171		32.2583	86.2188
	26.969	86.4811		28.8102	88.9982		32.4972	86.5988
	27.1673	87.1461		29.0221	88.6466		32.7362	86.3007
	27.3656	86.8562		29.2339	88.429		32.9751	86.6206
	27.5639	86.9053		29.4457	88.3428		33.2141	86.2107
	27.7622	86.5625		29.6576	88.5354		33.453	86.3252
	27.9605	86.8187		29.8694	88.3351		33.692	86.5498
	28.1588	86.4187		30.0813	88.3454		33.9309	86.8465
	28.3571	86.5743		30.2931	88.2847		34.1699	87.2418
	28.5554	86.4737		30.5049	88.1684		34.4089	88.1102
	28.7537	86.3781		30.7168	88.2601		34.6478	88.0571
	28.952	86.7629		30.9286	88.3209		34.8867	88.2188
	29.1503	86.7621		31.1405	88.2013		35.1257	0.82221
	29.3486	86.3639		31.3523	87.7513		35.3646	0.62865
	29.5469	85.8568		31.5641	88.0276		35.6036	0.66137
	29.7452	85.9263		31.776	88.0923		35.8426	0.54558
	29.9435	86.2578		31.9878	88.2962		36.0815	1.16554
	30.1418	86.5596		32.1996	88.4071		36.3205	1.0068
	30.3401	86.3277		32.4115	88.2817		36.5594	0.93171
	30.5384	86.3877		32.6233	88.2853		36.7983	0.98984
	30.7367	86.0495		32.8352	87.9639		37.0373	0.94423
	30.935	86.8243		33.047	87.9754		37.2762	0.99942
	31.1333	86.7248		33.2589	87.8726		37.5152	0.86931
	31.3316	86.8787		33.4707	88.0298		37.7542	0.60497
	31.5299	87.267		33.6825	88.0276		37.9931	0.22102
	31.7282	87.7138		33.8944	87.7566		38.2321	1.16462
	31.9265	0.49854		34.1062	87.9186		38.471	0.40586
	32.1248	-0.03303		34.318	87.8107		38.7099	0.34993
	32.3231	-1.14812		34.5299	87.6773		38.9489	0.40061
	32.5214	0.21385		34.7417	59.2283		39.1878	0.2989
	32.7197	0.00505		34.9536	0.5128		39.4268	0.23737
	32.918	0.06956		35.1654	0.72655		39.6658	0.80643
	33.1163	0.53085		35.3772	0.46804
	33.3146	1.93647		35.5891	0.7283
	33.5129	1.92726		35.8009	0.59561
	33.7112	1.50074		36.0128	0.73927
	33.9095	2.06457		36.2246	0.62525
	34.1078	2.57825		36.4364	0.40322
	34.3061	2.38666		36.6483	0.48118
	34.5044	2.06336		36.8601	-0.03073
	34.7027	2.35681		37.072	0.1172
	34.901	2.17516		37.2838	0.06863
	35.0993	2.18084		37.4956	0.61411
	35.2976	2.28293		37.7075	0.11766
	35.4959	2.05829		37.9193	0.64806
	35.6942	2.16219		38.1312	0.4913
	35.8925	2.07722		38.343	0.96599
	36.0908	2.21956		38.5548	1.07961
	36.2891	2.04422		38.7667	0.9274
	36.4874	2.38254		38.9785	1.1128
	36.6857	1.98438		39.1904	1.34991
	36.884	1.91265		39.4022	0.63918
	37.0823	1.54337		39.614	0.55285
	37.2806	1.70974		39.8259	0.0947
	37.4789	1.34298		40.0377	0.28693
	37.6772	1.75234		40.2496	0.78098
	37.8755	2.17475		40.4614	0.75113
	38.0738	2.23581		40.6732	1.01541
	38.2721	1.79789		40.8851	0.67552
	38.4704	1.53528		41.0969	0.70068
	38.6687	0.93088		41.3088	0.94029
	38.867	1.23537		41.5206	0.97029
	39.0653	1.45008		41.7324	0.88861
	39.2636	0.88245		41.9443	0.29718
	39.462	1.20087		42.1561	-0.05213
	39.6602	1.3626		42.368	-0.1394
	39.8586	1.34942
	40.0568	1.73525
	40.2552	2.14589
	40.4534	2.60349
	40.6517	2.44644

## Sheet: Fig. 2e
	Length (um)	Heigth (nm)		Length (um)	Heigth (nm)		Length (um)	Heigth (nm)
	0	0.81528		0	0.88405		0	1.57927
	0.25829	0.81528		0.24865	0.88405		0.21674	1.57927
	0.51658	1.86592		0.4973	0.49144		0.43348	2.04255
	0.77488	0.80652		0.74595	2.0366		0.65022	1.09302
	1.03317	0.59932		0.9946	0.83802		0.86695	1.49438
	1.29146	1.81668		1.24325	1.41649		1.08369	1.9843
	1.54975	1.14497		1.4919	1.36652		1.30043	1.15479
	1.80805	1.53295		1.74055	2.48414		1.51717	1.89029
	2.06634	1.81308		1.9892	1.18847		1.73391	1.55521
	2.32463	1.62085		2.23785	1.55749		1.95065	1.41026
	2.58292	1.97983		2.4865	1.2864		2.16739	0.82728
	2.84122	73.4446		2.73515	1.79463		2.38413	1.847
	3.09951	83.7416		2.9838	1.8284		2.60086	2.22445
	3.3578	43.4074		3.23245	1.64493		2.8176	2.39125
	3.61609	1.91613		3.4811	1.16942		3.03434	1.95111
	3.87438	1.48529		3.72975	6.19897		3.25108	1.55982
	4.13268	1.90555		3.9784	80.8189		3.46782	1.81254
	4.39097	2.0562		4.22705	85.2563		3.68456	1.53163
	4.64926	1.37629		4.4757	9.44762		3.9013	1.84488
	4.90755	1.4478		4.72435	1.91613		4.11804	1.15581
	5.16584	1.40934		4.973	1.35977		4.33477	2.67388
	5.42414	36.727		5.22165	1.93943		4.55151	3.62382
	5.68243	84.2692		5.4703	2.02062		4.76825	2.45411
	5.94072	86.1923		5.71895	1.53		4.98499	2.68688
	6.19901	24.5817		5.9676	1.4478		5.20173	2.93735
	6.45731	2.48124		6.21625	1.40934		5.41847	3.17357
	6.7156	2.21325		6.4649	36.727		5.63521	2.98115
	6.97389	2.22919		6.71355	84.2692		5.85195	3.03748
	7.23218	2.8834		6.9622	81.1724		6.06868	1.81361
	7.49048	3.74144		7.21085	24.5817		6.28542	2.9162
	7.74877	72.8464		7.4595	2.48124		6.50216	2.91225
	8.00706	84.6223		7.70815	2.21325		6.7189	2.88404
	8.26535	87.8023		7.9568	2.22919		6.93564	3.5366
	8.52364	16.2291		8.20545	2.8834		7.15238	3.22284
	8.78194	2.90191		8.4541	2.37546		7.36912	3.094
	9.04023	2.47876		8.70275	72.8464		7.58586	2.84548
	9.29852	2.14921		8.9514	84.6223		7.80259	5.33932
	9.55681	23.5153		9.20005	87.8023		8.01933	87.7925
	9.81511	86.1124		9.4487	50.017		8.23607	89.6987
	10.0734	87.3497		9.69735	1.88798		8.45281	89.8174
	10.3317	68.0101		9.946	2.4123		8.66955	19.2301
	10.59	2.66246		10.1946	2.86382		8.88629	3.56632
	10.8483	3.9629		10.4433	2.7645		9.10303	3.4665
	11.1066	4.40903		10.692	71.4681		9.31977	3.20793
	11.3649	4.08292		10.9406	86.2248		9.5365	3.29334
	11.6232	3.2474		11.1892	87.568		9.75324	3.57538
	11.8814	4.24234		11.4379	6.72207		9.96998	3.90793
	12.1397	4.58804		11.6866	3.70935		10.1867	4.35706
	12.398	4.13218		11.9352	4.45733		10.4035	89.651
	12.6563	4.31677		12.1838	4.10057		10.6202	88.9172
	12.9146	4.60827		12.4325	4.01927		10.8369	89.0692
	13.1729	4.1167		12.6812	4.17339		11.0537	71.6541
	13.4312	3.1083		12.9298	5.00982		11.2704	3.50493
	13.6895	3.69932		13.1784	4.73395		11.4871	3.94828
	13.9478	3.99797		13.4271	4.25502		11.7039	4.05968
	14.2061	3.7067		13.6758	4.61293		11.9206	4.52136
	14.4644	3.74873		13.9244	4.01605		12.1374	3.85205
	14.7227	3.175		14.173	4.15571		12.3541	11.1913
	14.9809	3.75654		14.4217	3.49933		12.5709	88.9131
	15.2392	3.96531		14.6703	4.21519		12.7876	89.2551
	15.4975	4.599		14.919	3.2693		13.0043	90.2604
	15.7558	4.98954		15.1677	3.34765		13.2211	39.9895
	16.0141	3.78969		15.4163	2.99751		13.4378	4.03902
	16.2724	3.88861		15.6649	3.32618		13.6545	3.66141
	16.5307	3.37495		15.9136	3.45662		13.8713	4.41346
	16.789	3.61157		16.1623	4.00987		14.088	4.38379
	17.0473	4.09817		16.4109	4.53212		14.3048	77.9847
	17.3056	5.19414		16.6595	4.66066		14.5215	90.4693
	17.5639	4.71544		16.9082	5.63987		14.7382	90.4776
	17.8222	4.46941		17.1568	4.09598		14.955	66.8839
	18.0805	4.37231		17.4055	4.04365		15.1717	5.02068
	18.3388	3.65253		17.6542	3.85252		15.3885	4.8318
	18.597	3.67718		17.9028	4.9962		15.6052	4.45525
	18.8553	3.94771		18.1515	5.32722		15.8219	4.03006
	19.1136	4.95476		18.4001	3.41494		16.0387	3.65474
	19.3719	4.21226		18.6487	3.64704		16.2554	3.23041
	19.6302	4.77741		18.8974	5.52011		16.4721	2.79504
	19.8885	4.32406		19.146	5.60617		16.6889	2.72944
	20.1468	4.77189		19.3947	5.07606		16.9056	1.92408
	20.4051	4.20905		19.6434	5.18801		17.1224	2.4076
	20.6634	3.89235		19.892	4.8625		17.3391	4.08394
	20.9217	4.96479		20.1407	4.88009		17.5558	4.12962
	21.18	4.87162		20.3893	3.95134		17.7726	4.0862
	21.4383	4.64873		20.638	4.41946		17.9893	3.94559
	21.6965	5.60581		20.8866	4.02149		18.2061	2.93712
	21.9548	5.8171		21.1352	3.48095		18.4228	3.41981
	22.2131	5.76153		21.3839	4.04274		18.6395	4.63863
	22.4714	5.30161		21.6325	3.89831		18.8563	3.98859
	22.7297	5.34648		21.8812	3.16585		19.073	3.64741
	22.988	5.21454		22.1299	3.20295		19.2898	4.02621
	23.2463	5.00805		22.3785	3.64992		19.5065	4.56151
	23.5046	5.43772		22.6272	4.03594		19.7232	4.58296
	23.7629	5.74229		22.8758	4.7375		19.94	4.97088
	24.0212	5.64905		23.1244	4.50206		20.1567	5.22277
	24.2795	4.49379		23.3731	4.94501		20.3734	5.07606
	24.5378	6.25613		23.6217	5.41534		20.5902	5.2894
	24.7961	7.87297		23.8704	4.38785		20.8069	5.41141
	25.0543	5.94118		24.1191	3.91486		21.0237	4.37231
	25.3126	5.89598		24.3677	4.01148		21.2404	3.78083
	25.5709	5.56089		24.6164	5.23036		21.4571	4.08964
	25.8292	4.99706		24.865	4.64248		21.6739	5.12263
	26.0875	4.63868		25.1136	4.25458		21.8906	4.3945
	26.3458	3.73204		25.3623	3.88077		22.1074	4.68284
	26.6041	3.80178		25.6109	4.09848		22.3241	4.7116
	26.8624	3.74284		25.8596	3.79238		22.5408	5.74919
	27.1207	3.54631		26.1083	4.63979		22.7576	4.50788
	27.379	3.60481		26.3569	4.92654		22.9743	4.17001
	27.6373	3.41556		26.6056	4.48585		23.191	4.13202
	27.8956	4.62041		26.8542	4.93679		23.4078	4.00092
	28.1538	4.39382		27.1029	4.56505		23.6245	4.49257
	28.4122	3.83488		27.3515	5.09047		23.8413	4.12199
	28.6704	3.56437		27.6001	4.04635		24.058	4.37895
	28.9287	4.11313		27.8488	3.81773		24.2747	4.39236
	29.187	4.08234		28.0974	3.91099		24.4915	4.06463
	29.4453	4.21785		28.3461	3.5651		24.7082	4.08363
	29.7036	87.8713		28.5948	3.88829		24.9249	4.47632
	29.9619	87.7494		28.8434	4.37784		25.1417	4.50165
	30.2202	53.5716		29.0921	4.1855		25.3584	88.8781
	30.4785	2.15084		29.3407	4.21546		25.5752	87.8993
	30.7368	2.46133		29.5893	4.05784		25.7919	88.1825
	30.9951	2.7769		29.838	3.58105		26.0086	51.514
	31.2534	3.70497		30.0866	2.6109		26.2254	4.04461
	31.5116	84.2644		30.3353	4.51795		26.4421	4.2114
	31.77	82.7172		30.584	85.477		26.6589	4.72576
	32.0282	39.7777		30.8326	84.8127		26.8756	4.31617
	32.2865	2.59291		31.0813	52.008		27.0923	87.1895
	32.5448	3.61377		31.3299	3.67669		27.3091	85.7749
	32.8031	2.75238		31.5785	3.18771		27.5258	85.4319
	33.0614	3.49575		31.8272	3.46442		27.7426	77.4369
	33.3197	13.6009		32.0759	4.69857		27.9593	3.70591
	33.578	82.914		32.3245	84.9472		28.176	3.53356
	33.8363	80.3802		32.5731	84.8567		28.3928	4.55039
	34.0946	2.69024		32.8218	36.4497		28.6095	4.81311
	34.3529	2.33599		33.0705	2.39045		28.8263	4.55263
	34.6112	3.10123		33.3191	3.1045		29.043	15.9063
	34.8695	3.13728		33.5677	2.7872		29.2597	88.2131
	35.1277	2.28665		33.8164	3.75897		29.4765	86.7004
	35.386	2.22064		34.065	4.02636		29.6932	86.5098
	35.6443	4.28264		34.3137	83.3616		29.9099	20.1993
	35.9026	85.1367		34.5624	85.7097		30.1267	3.51124
	36.1609	79.257		34.811	16.6667		30.3434	3.7998
	36.4192	7.55747		35.0596	1.67198		30.5602	3.67857
	36.6775	1.1977		35.3083	2.64775		30.7769	3.89958
	36.9358	1.58297		35.557	3.10621		30.9936	3.56659
	37.1941	0.87658		35.8056	2.76751		31.2104	4.42117
	37.4524	0.37615		36.0543	1.61332		31.4271	4.64053
	37.7107	1.28704		36.3029	2.63033		31.6439	88.8727
	37.969	1.65522		36.5515	3.7026		31.8606	89.3695
	38.2272	1.01529		36.8002	83.9273		32.0773	82.5709
	38.4855	1.42299		37.0489	78.2559		32.2941	45.4306
	38.7438	1.55078		37.2975	2.24222		32.5108	3.50121
	39.0021	1.11864		37.5461	1.03755		32.7275	3.00619
	39.2604	1.46712		37.7948	1.92296		32.9443	3.45396
	39.5187	0.36117		38.0434	1.5138		33.161	3.12073
	39.777	1.1893		38.2921	1.74357		33.3778	3.91288
	40.0353	0.41529		38.5408	1.52135		33.5945	3.91185
	40.2936	0.81697		38.7894	1.17567		33.8112	3.65442
				39.038	1.50231		34.028	3.94174
				39.2867	1.37551		34.2447	3.19415
				39.5354	1.32499		34.4615	3.94743
				39.784	0.90935		34.6782	2.61887
				40.0326	1.0157		34.8949	3.77466
				40.2813	1.31228		35.1117	3.69176
				40.5299	1.59431		35.3284	3.6208
				40.7786	1.68689		35.5451	3.07339
				41.0273	1.74816		35.7619	3.68498
							35.9786	3.65742
							36.1954	3.47836
							36.4121	3.28473
							36.6288	3.05112
							36.8456	2.02006
							37.0623	2.4212
							37.2791	2.16987
							37.4958	2.18921
							37.7125	2.15383
							37.9293	1.70269
							38.146	1.80674
							38.3627	1.78705
							38.5795	2.38143
							38.7962	1.21207
							39.013	1.31929
							39.2297	1.31661
							39.4464	1.66891
							39.6632	1.7519
							39.8799	2.10058
							40.0967	2.15664

## Sheet: Fig. 3d
	Length (um)	Heigth (nm)		Length (um)	Heigth (nm)		Length (um)	Heigth (nm)
	0	3.00564		0	4.36616		0	-2.68999
	0.24175	3.00564		0.24752	4.36616		0.19859	-2.85302
	0.4835	3.36852		0.49504	3.88263		0.39718	-2.80942
	0.72525	3.46798		0.74255	4.63775		0.59577	-3.12081
	0.967	2.38625		0.99007	4.33799		0.79436	-3.40869
	1.20875	3.12413		1.23759	4.24127		0.99295	-3.15583
	1.4505	3.66125		1.48511	4.27206		1.19154	-3.54118
	1.69225	3.83704		1.73263	4.16488		1.39013	-4.75523
	1.934	3.97712		1.98015	3.92101		1.58872	-4.47356
	2.17574	3.86983		2.22766	4.01528		1.78731	-3.5501
	2.41749	3.12164		2.47518	3.59123		1.9859	-2.79561
	2.65924	2.6565		2.7227	3.43645		2.18449	-2.72921
	2.90099	2.32704		2.97022	3.12642		2.38308	-2.95392
	3.14274	2.09282		3.21774	3.11465		2.58167	-3.00607
	3.38449	2.53613		3.46526	2.25389		2.78026	-3.12816
	3.62624	2.5476		3.71277	2.76866		2.97885	-2.78834
	3.86799	2.28198		3.96029	2.11182		3.17744	-2.67152
	4.10974	1.94292		4.20781	1.6573		3.37603	-2.42564
	4.35149	1.38427		4.45533	1.28649		3.57462	-2.63637
	4.59324	1.11909		4.70285	0.63782		3.77321	-2.54072
	4.83499	0.65054		4.95037	0.6429		3.9718	-2.78677
	5.07674	0.72896		5.19788	48.925		4.17039	-2.57405
	5.31849	0.00419		5.4454	98.6056		4.36898	-1.88599
	5.56024	0.69124		5.69292	97.532		4.56757	-2.37641
	5.80198	1.09425		5.94044	99.0384		4.76616	-2.3683
	6.04373	0.47872		6.18796	96.9202		4.96475	0.67595
	6.28548	0.85827		6.43547	0.42888		5.16334	84.3547
	6.52723	0.23943		6.68299	-0.03876		5.36193	95.2636
	6.76898	0.4407		6.93051	-0.36491		5.56052	94.8817
	7.01073	-0.44417		7.17803	-0.37683		5.75911	94.906
	7.25248	-0.12405		7.42555	5.87514		5.9577	94.8147
	7.49423	-0.50161		7.67307	96.1535		6.15629	80.3367
	7.73598	-0.82969		7.92058	97.0639		6.35488	2.80647
	7.97773	-1.00759		8.1681	43.2417		6.55347	-1.45647
	8.21948	-0.13995		8.41562	-1.51746		6.75206	-1.97879
	8.46123	-0.3896		8.66314	-1.6011		6.95065	-2.81023
	8.70298	-1.02348		8.91066	-1.42931		7.14924	-3.01936
	8.94473	-1.2607		9.15818	-0.62135		7.34783	-1.68179
	9.18648	-1.8745		9.40569	-1.07813		7.54642	79.064
	9.42823	-1.58892		9.65321	97.0337		7.74501	95.2341
	9.66997	95.9832		9.90073	65.5591		7.9436	94.9655
	9.91172	96.5234		10.1483	-0.12155		8.14219	59.4648
	10.1535	95.9284		10.3958	1.17052		8.34078	-2.72268
	10.3952	96.8803		10.6433	0.19923		8.53937	-3.63089
	10.637	97.2902		10.8908	0.21674		8.73796	-1.82052
	10.8787	96.7548		11.1383	0.53733		8.93655	-1.81691
	11.1205	4.4784		11.3858	96.8493		9.13514	-1.53728
	11.3622	-2.41746		11.6334	-0.37964		9.33373	-1.85296
	11.604	-2.19602		11.8809	0.86251		9.53232	70.2813
	11.8457	-1.72408		12.1284	0.66		9.73091	96.3095
	12.0875	96.1942		12.3759	1.21334		9.9295	77.1714
	12.3292	97.3091		12.6234	0.35673		10.1281	1.76916
	12.571	97.9598		12.871	0.375		10.3267	-1.53766
	12.8127	40.6279		13.1185	0.81256		10.5253	-1.60254
	13.0545	-1.15763		13.366	0.55041		10.7239	-1.44995
	13.2962	-0.58093		13.6135	1.72731		10.9224	-1.62461
	13.538	-1.23416		13.861	0.83384		11.121	-1.69022
	13.7797	-1.01324		14.1085	1.50716		11.3196	74.8672
	14.0215	96.5695		14.3561	1.08319		11.5182	90.6168
	14.2632	95.239		14.6036	0.04347		11.7168	3.8761
	14.505	35.8769		14.8511	-0.4263		11.9154	-1.42998
	14.7467	-1.70247		15.0986	0.5467		12.114	-0.84315
	14.9885	-1.3466		15.3461	-1.13061		12.3126	-0.56568
	15.2302	-2.23564		15.5937	-1.03754		12.5112	-0.91033
	15.472	-1.35406		15.8412	-0.6344		12.7097	-0.69764
	15.7137	96.1151		16.0887	0.81763		12.9083	-0.71315
	15.9555	40.8999		16.3362	-0.53776		13.1069	-1.21634
	16.1972	-2.22192		16.5837	-0.75418		13.3055	-1.22286
	16.4389	-1.12565		16.8312	-1.01067		13.5041	-0.64075
	16.6807	-1.72459		17.0788	-1.51423		13.7027	-0.24863
	16.9225	-1.18455		17.3263	-1.71315		13.9013	-0.75768
	17.1642	-0.85803		17.5738	-2.05449		14.0999	-1.28533
	17.406	-2.07003		17.8213	-2.01505		14.2985	-1.06546
	17.6477	-1.57158		18.0688	-1.53057		14.4971	-1.24533
	17.8895	-1.84559		18.3163	-1.2601		14.6957	-1.13543
	18.1312	-1.98852		18.5639	-1.2373		14.8942	-1.10876
	18.3729	-2.23675		18.8114	-1.14714		15.0928	-1.28939
	18.6147	-1.59936		19.0589	-0.41707		15.2914	-1.26104
	18.8564	-1.51595		19.3064	-0.3913		15.49	-1.29981
	19.0982	-0.67847		19.5539	0.0449		15.6886	-1.52497
	19.34	-0.41604		19.8015	0.20151		15.8872	-1.12741
	19.5817	-0.8657		20.049	-1.13537		16.0858	-0.24959
	19.8235	-0.77884		20.2965	-0.98735		16.2844	-1.64644
	20.0652	-1.30374		20.544	-1.52979		16.483	-1.47113
	20.3069	-1.39436		20.7915	-2.49172		16.6816	-1.60659
	20.5487	-1.52979		21.039	-1.1589		16.8801	-1.29778
	20.7904	-1.27229		21.2866	-0.75701		17.0787	-1.0979
	21.0322	-1.40577		21.5341	-1.48158		17.2773	-1.27735
	21.2739	-0.97636		21.7816	-1.67741		17.4759	-1.32503
	21.5157	-1.94402		22.0291	-1.77261		17.6745	-0.3262
	21.7574	-1.5462		22.2766	-2.14746		17.8731	0.72738
	21.9992	-1.62233		22.5242	-2.85239		18.0717	0.45506
	22.2409	-1.50107		22.7717	-1.54362		18.2703	-0.95702
	22.4827	-1.56315		23.0192	-1.44763		18.4689	-1.08095
	22.7244	-2.35461		23.2667	-1.45051		18.6674	-1.50756
	22.9662	-1.5475		23.5142	-1.10947		18.866	-1.38964
	23.2079	-1.55723		23.7617	-1.50462		19.0646	-1.34679
	23.4497	-1.58536		24.0093	-1.35642		19.2632	-1.07715
	23.6914	-1.01884		24.2568	-1.57998		19.4618	-1.38642
	23.9332	-1.20946		24.5043	-1.204		19.6604	-1.56478
	24.1749	-1.43042		24.7518	-1.58137		19.859	-1.58248
	24.4167	-1.06069		24.9993	-0.7768		20.0576	-1.56137
	24.6584	-1.54826		25.2469	-1.81243		20.2562	-1.53891
	24.9002	73.2356		25.4944	-0.35274		20.4548	-1.43945
	25.1419	96.9725		25.7419	-0.10738		20.6533	-1.42681
	25.3837	0.68431		25.9894	0.61782		20.8519	-1.42235
	25.6254	-0.67739		26.2369	0.48847		21.0505	-1.10369
	25.8672	-1.07687		26.4844	-0.23532		21.2491	-0.99852
	26.1089	-0.77995		26.732	-0.71809		21.4477	-0.9836
	26.3507	0.1095		26.9795	-0.77145		21.6463	-0.8525
	26.5924	95.3375		27.227	0.02764		21.8449	-0.70728
	26.8342	94.941		27.4745	-0.50369		22.0435	-0.97542
	27.0759	18.5693		27.722	-0.46833		22.2421	-0.67937
	27.3177	-0.92997		27.9696	96.4291		22.4407	-0.82773
	27.5594	-0.79954		28.2171	-0.79067		22.6393	-0.93794
	27.8012	-0.54913		28.4646	-1.49078		22.8378	-1.41697
	28.0429	-0.26791		28.7121	-1.33535		23.0364	-0.90773
	28.2847	97.1682		28.9596	-0.71053		23.235	-0.87716
	28.5264	96.3341		29.2071	-1.54059		23.4336	-0.5955
	28.7682	96.1722		29.4547	-1.15513		23.6322	-0.90815
	29.0099	1.05835		29.7022	45.4278		23.8308	-1.52596
	29.2517	-1.22797		29.9497	91.1612		24.0294	-0.74315
	29.4934	-1.14968		30.1972	90.5412		24.228	-0.82658
	29.7352	-0.55776		30.4447	-1.36821		24.4266	-0.81394
	29.9769	97.218		30.6923	-1.0076		24.6252	-1.06666
	30.2187	97.6201		30.9398	-0.81777		24.8237	-1.18312
	30.4604	97.8991		31.1873	-0.34624		25.0223	-1.20953
	30.7022	97.3375		31.4348	-0.34221		25.2209	-1.13324
	30.9439	98.3761		31.6823	-0.3506		25.4195	-0.7972
	31.1857	91.3765		31.9298	97.4829		25.6181	-0.78146
	31.4274	2.41237		32.1774	97.5171		25.8167	-0.98441
	31.6692	0.67586		32.4249	97.6444		26.0153	-0.34615
	31.9109	0.4739		32.6724	2.35523		26.2139	-0.92403
	32.1527	0.58356		32.9199	-0.41117		26.4125	-1.14556
	32.3944	0.50752		33.1675	-0.56206		26.611	-1.16508
	32.6362	0.90845		33.415	-0.16208		26.8096	-0.99418
	32.8779	0.39788		33.6625	0.19968		27.0082	-0.4485
	33.1197	0.26467		33.91	-0.83715		27.2068	-1.93713
	33.3614	0.00977		34.1575	97.5464		27.4054	-2.18894
	33.6032	-0.04564		34.405	96.9257		27.604	-2.23578
	33.8449	0.59499		34.6526	97.1496		27.8026	63.5074
	34.0867	-0.01297		34.9001	97.1877		28.0012	88.8316
	34.3284	-0.07799		35.1476	95.1673		28.1998	2.43159
	34.5702	-0.05138		35.3951	10.7717		28.3984	-2.66102
	34.8119	0.15548		35.6426	-0.62958		28.5969	-2.57168
	35.0536	0.11147		35.8901	-0.67167		28.7955	-2.38148
	35.2954	0.98151		36.1377	-0.76513		28.9941	-2.34874
	35.5372	0.48481		36.3852	-0.9658		29.1927	-2.8611
	35.7789	-0.05795		36.6327	-0.77505		29.3913	-3.35175
	36.0207	0.26157		36.8802	-0.31634		29.5899	24.3097
	36.2624	0.07036		37.1277	-0.16257		29.7885	94.8627
	36.5042	0.20465		37.3753	0.21606		29.9871	95.1037
	36.7459	0.25324		37.6228	1.17571		30.1857	48.9694
	36.9877	-0.0799		37.8703	0.56448		30.3843	-3.45372
	37.2294	0.12017		38.1178	0.75715		30.5828	-3.54159
	37.4712	0.61143		38.3653	0.78963		30.7814	-4.05633
	37.7129	0.46364		38.6128	0.7063		30.98	-3.1783
	37.9547	0.16799		38.8604	0.78591		31.1786	-3.19084
	38.1964	0.23011		39.1079	0.81844		31.3772	-3.49255
	38.4382	1.29712					31.5758	-2.89187
	38.6799	0.45547					31.7744	73.5679
	38.9216	0.63137					31.973	95.1446
	39.1634	0.31427					32.1716	94.9684
	39.4051	0.72848					32.3702	91.1876
	39.6469	0.97189					32.5687	22.9758
	39.8886	1.7758					32.7673	-3.40007
	40.1304	1.02381					32.9659	-3.10926
	40.3721	1.35857					33.1645	-3.12069
	40.6139	0.83572					33.3631	-2.74408
	40.8556	0.50412					33.5617	-2.16434
	41.0974	1.08433					33.7603	-1.32168
							33.9589	67.4533
							34.1575	94.8129
							34.3561	94.8274
							34.5546	95.2588
							34.7532	94.7113
							34.9518	94.8422
							35.1504	80.3938
							35.349	4.91744
							35.5476	-2.00492
							35.7462	-2.66574
							35.9448	-2.88788
							36.1434	-3.10651
							36.3419	-3.22227
							36.5405	-3.09013
							36.7391	-3.10503
							36.9377	-3.01009
							37.1363	-3.45221
							37.3349	-3.02549
							37.5335	-3.01583
							37.7321	-3.51701
							37.9307	-3.42096
							38.1293	-3.30663
							38.3278	-3.17542
							38.5264	-3.12517
							38.725	-3.3687
							38.9236	-3.62928
							39.1222	-3.57202
							39.3208	-3.68194
							39.5194	-3.67278
							39.718	-4.15553
							39.9166	-3.89912
							40.1152	-4.03978
							40.3137	-4.25278
							40.5123	-4.45745
							40.7109	-4.41407
							40.9095	-4.02362
							41.1081	-4.13988
							41.3067	-2.89148
							41.5053	-4.24204
							41.7039	-4.64484
							41.9025	-4.78128
							42.1011	-4.52725

## Sheet: Fig. 3h
	Length (um)	Heigth (nm)		Length (um)	Heigth (nm)		Length (um)	Heigth (nm)
	0	0.05908		0	0.60923		0	0.20225
	0.29145	0.05908		0.24326	0.67699		0.30572	0.20225
	0.58289	-0.21776		0.48653	0.20485		0.61145	-0.30945
	0.87434	0.11863		0.72979	0.76921		0.91717	0.91024
	1.16579	-0.0243		0.97305	0.35469		1.22289	0.82221
	1.45724	-0.3863		1.21632	0.15996		1.52862	1.33183
	1.74868	-0.007		1.45958	0.17658		1.83434	0.19727
	2.04013	-0.43753		1.70285	0.26367		2.14007	-0.41447
	2.33158	-0.12313		1.94611	-0.81278		2.44579	-0.70256
	2.62303	0.04168		2.18937	-0.7822		2.75151	-0.62861
	2.91447	-0.04936		2.43264	-0.8683		3.05724	0.50925
	3.20592	0.40349		2.6759	-0.26947		3.36296	-0.22343
	3.49737	0.08672		2.91917	-0.05695		3.66868	-0.56402
	3.78882	0.52755		3.16243	-0.27476		3.97441	-0.22942
	4.08026	-0.74675		3.40569	-0.46073		4.28013	-0.19254
	4.37171	-0.16212		3.64896	-0.43808		4.58585	0.5223
	4.66316	-0.42504		3.89222	-0.7091		4.89158	1.27694
	4.9546	-0.43855		4.13548	-0.20341		5.1973	-0.0934
	5.24605	-0.69583		4.37875	-0.3164		5.50302	-0.49647
	5.5375	-0.38494		4.62201	-0.05239		5.80875	-0.44517
	5.82895	-0.37525		4.86527	-0.05991		6.11447	-0.00146
	6.12039	-1.02928		5.10854	0.16304		6.42019	97.797
	6.41184	-0.53005		5.3518	0.08626		6.72592	58.968
	6.70329	0.66465		5.59507	0.34648		7.03164	-0.88164
	6.99474	0.22683		5.83833	0.69774		7.33737	-0.91572
	7.28618	0.07931		6.08159	0.10077		7.64309	0.16239
	7.57763	0.20165		6.32486	-0.16703		7.94881	-0.04473
	7.86908	-0.42731		6.56812	19.5277		8.25454	0.25277
	8.16053	-0.25778		6.81138	81.1225		8.56026	96.4288
	8.45197	-0.14314		7.05465	99.1525		8.86598	97.2076
	8.74342	0.2615		7.29791	59.3754		9.17171	0.00756
	9.03487	-0.29233		7.54118	1.40079		9.47743	0.30067
	9.32631	0.35698		7.78444	1.30819		9.78315	-0.69058
	9.61776	35.4364		8.0277	0.81821		10.0889	-2.77167
	9.90921	98.2109		8.27097	1.34862		10.3946	-0.91012
	10.2007	97.088		8.51423	1.63776		10.7003	75.9988
	10.4921	26.7281		8.75749	12.8615		11.0061	97.2418
	10.7835	-0.08187		9.00076	78.7829		11.3118	41.8447
	11.075	-0.50052		9.24402	95.0245		11.6175	-0.84995
	11.3665	-0.57605		9.48729	89.001		11.9232	-0.06198
	11.6579	-0.37142		9.73055	0.3839		12.2289	-0.04245
	11.9493	0.43277		9.97381	0.97577		12.5347	-0.21372
	12.2408	35.0122		10.2171	1.75846		12.8404	5.97098
	12.5322	88.0962		10.4603	1.26316		13.1461	97.3772
	12.8237	87.465		10.7036	0.49491		13.4518	97.4441
	13.1151	-0.55868		10.9469	14.0262		13.7576	0.39571
	13.4066	-0.17143		11.1901	74.6585		14.0633	-0.59818
	13.698	-0.12385		11.4334	97.7572		14.369	-0.74866
	13.9895	-0.21551		11.6767	80.7452		14.6747	-1.97507
	14.2809	-0.4151		11.9199	-0.81747		14.9804	13.3853
	14.5724	0.03844		12.1632	-1.11861		15.2862	96.1547
	14.8638	4.21403		12.4064	-0.71585		15.5919	96.9967
	15.1553	87.9974		12.6497	-0.2877		15.8976	-0.22798
	15.4467	85.1279		12.893	-1.12518		16.2034	0.57688
	15.7381	14.7973		13.1362	2.06951		16.5091	-0.34068
	16.0296	-0.08306		13.3795	53.6474		16.8148	-1.48292
	16.321	-0.21014		13.6228	95.8327		17.1205	-1.4105
	16.6125	0.45056		13.866	97.9454		17.4262	-0.21838
	16.9039	-0.12423		14.1093	17.7805		17.732	97.4373
	17.1954	-3.37746		14.3526	0.29973		18.0377	97.678
	17.4868	27.1644		14.5958	0.07433		18.3434	0.29165
	17.7783	89.1543		14.8391	-0.11922		18.6491	-0.60372
	18.0697	90.1191		15.0823	0.22924		18.9549	-0.89604
	18.3612	61.3259		15.3256	17.4529		19.2606	-0.78761
	18.6526	-0.67419		15.5689	85.0629		19.5663	-0.39735
	18.9441	-0.51242		15.8121	94.2331		19.872	-0.59521
	19.2355	0.09905		16.0554	77.7398		20.1777	-1.91641
	19.527	0.42286		16.2987	0.34611		20.4835	-1.24416
	19.8184	0.60063		16.5419	0.22673		20.7892	0.47396
	20.1099	70.4572		16.7852	0.32171		21.0949	2.2241
	20.4013	96.13		17.0285	0.15358		21.4006	0.0373
	20.6928	94.2238		17.2717	0.69562		21.7064	0.5407
	20.9842	6.77408		17.515	-0.50115		22.0121	1.19648
	21.2756	-0.48111		17.7583	11.691		22.3178	0.5161
	21.5671	-0.56125		18.0015	71.0867		22.6235	0.59894
	21.8586	-1.44461		18.2448	98.1351		22.9293	0.99447
	22.15	-0.22228		18.488	98.4096		23.235	0.66943
	22.4414	-0.40313		18.7313	11.6652		23.5407	0.77049
	22.7329	-0.60638		18.9746	0.19065		23.8464	0.63085
	23.0243	92.2431		19.2178	0.41526		24.1522	0.27145
	23.3158	96.1304		19.4611	-0.47243		24.4579	0.61876
	23.6072	97.1086		19.7044	0.17692		24.7636	0.87249
	23.8987	18.2046		19.9476	0.21412		25.0693	0.36753
	24.1901	-0.87466		20.1909	0.3632		25.3751	0.95484
	24.4816	-0.43368		20.4341	0.53295		25.6808	0.05885
	24.773	-0.33637		20.6774	0.2539		25.9865	0.62363
	25.0645	-0.47581		20.9207	0.49999		26.2922	0.20815
	25.3559	-0.0402		21.1639	1.33719		26.598	-0.4259
	25.6474	0.20315		21.4072	1.60195		26.9037	-0.00098454
	25.9388	-1.07825		21.6505	0.55035		27.2094	0.29891
	26.2303	-0.62321		21.8937	0.73549		27.5151	0.28519
	26.5217	-0.11919		22.137	0.78505		27.8208	0.85231
	26.8132	-0.38346		22.3803	0.22783		28.1266	-0.08913
	27.1046	-0.37451		22.6235	0.19671		28.4323	0.10628
	27.396	-0.36383		22.8668	-0.86322		28.738	-0.20753
	27.6875	0.8499		23.1101	-0.40409		29.0437	1.76882
	27.9789	0.5453		23.3533	-0.04765		29.3495	0.19365
	28.2704	0.7942		23.5966	0.43977		29.6552	0.06819
	28.5618	0.58666		23.8398	0.77936		29.9609	1.27519
	28.8533	-0.16901		24.0831	1.16553		30.2666	0.52378
	29.1447	-0.69884		24.3264	1.4979		30.5724	0.87562
	29.4362	0.02899		24.5696	1.4399		30.8781	1.14054
	29.7276	0.76916		24.8129	1.71351		31.1838	0.77043
	30.0191	1.66599		25.0562	1.54773		31.4895	0.15298
	30.3105	2.63635		25.2994	1.60114		31.7952	-1.16237
	30.602	2.35711		25.5427	1.85722		32.101	0.14718
	30.8934	0.01215		25.7859	1.29068		32.4067	0.53433
	31.1849	-0.5539		26.0292	0.29848		32.7124	0.39589
	31.4763	-0.20143		26.2725	0.10643		33.0181	0.02986
	31.7678	0.64127		26.5158	0.16482		33.3239	-0.69096
	32.0592	0.63498		26.759	0.07006		33.6296	-0.41844
	32.3507	0.31132		27.0023	0.3004		33.9353	-0.66342
	32.6421	0.04064		27.2455	0.41601		34.241	-0.05343
	32.9335	1.13394		27.4888	0.40197		34.5468	0.66688
	33.225	0.19393		27.7321	0.38848		34.8525	-0.0272
	33.5164	0.85822		27.9753	0.38377		35.1582	-0.15631
	33.8079	0.79665		28.2186	0.4217		35.4639	-0.38934
	34.0993	0.8862		28.4618	0.60248		35.7697	-0.42039
	34.3908	1.18265		28.7051	0.75034		36.0754	-0.5728
	34.6822	0.43847		28.9484	-0.34692		36.3811	-0.29081
	34.9737	-0.93848		29.1916	-0.31604		36.6868	0.674
	35.2651	-0.17649		29.4349	0.14239		36.9926	1.17542
	35.5566	0.43969		29.6782	-0.03655		37.2983	1.7043
	35.848	-0.43483		29.9214	0.48096		37.604	1.40043
	36.1395	0.7446		30.1647	0.60386		37.9097	0.46092
	36.4309	0.45226		30.408	0.43572		38.2154	0.80803
	36.7224	97.6811		30.6512	-0.12291		38.5212	0.70312
	37.0138	96.8058		30.8945	0.09156		38.8269	0.87167
	37.3053	94.0245		31.1378	0.15608		39.1326	1.34369
	37.5967	12.1792		31.381	0.06299		39.4383	0.61538
	37.8882	0.24273		31.6243	-0.59724		39.7441	0.50658
	38.1796	0.19618		31.8675	-0.85441		40.0498	0.27794
	38.471	0.48251		32.1108	-0.6965		40.3555	-0.95262
	38.7625	-0.51067		32.3541	-0.89607		40.6612	-0.45535
	39.0539	-0.20766		32.5973	-0.68809		40.967	-0.04567
	39.3454	0.74585		32.8406	-0.22695		41.2727	0.49852
	39.6368	95.1662		33.0839	0.01653		41.5784	72.5989
	39.9283	89.7965		33.3271	0.34399		41.8841	98.2533
	40.2197	22.2267		33.5704	0.3345		42.1898	63.8994
	40.5112	0.79813		33.8137	0.33785		42.4956	0.81349
	40.8026	-0.18046		34.0569	0.39982		42.8013	0.98835
	41.0941	0.37055		34.3002	1.27365		43.107	0.54761
	41.3855	-1.45825		34.5434	1.13663		43.4127	0.01436
	41.677	-0.57144		34.7867	1.18658		43.7185	-0.11407
	41.9684	54.2105		35.03	0.31152		44.0242	0.10086
	42.2599	89.7621		35.2732	-0.31921		44.3299	14.6949
	42.5513	85.5666		35.5165	-0.31263		44.6356	96.5199
	42.8428	32.2753		35.7598	0.54048		44.9414	79.4934
	43.1342	-0.45042		36.003	-0.71463		45.2471	-0.0383
	43.4256	-0.9809		36.2463	-1.3822		45.5528	0.19148
	43.7171	-0.97406		36.4896	-1.14917		45.8585	-0.79098
	44.0085	0.56685		36.7328	-0.92389		46.1643	-0.25869
	44.3	0.678		36.9761	-0.73505		46.47	-0.17303
	44.5914	0.8194		37.2193	-0.29509		46.7757	50.8402
	44.8829	88.0144		37.4626	-0.0166		47.0814	94.5359
	45.1743	89.2868		37.7059	0.23411		47.3871	64.9011
	45.4658	24.4592		37.9491	0.11568		47.6929	0.17837
	45.7572	0.69905		38.1924	-0.13205		47.9986	-0.66738
	46.0487	0.04919		38.4357	-0.24669		48.3043	-0.832
	46.3401	-0.07229		38.6789	-0.919		48.61	-0.10335
	46.6316	-0.10845		38.9222	-0.93453		48.9158	0.03008
	46.923	-0.384		39.1655	-1.04879		49.2215	0.5136
	47.2145	-0.09496		39.4087	-0.79592		49.5272	98.4239
	47.5059	96.6508		39.652	0.29379		49.8329	98.0341
	47.7974	98.0825		39.8952	0.07588		50.1387	0.41148
	48.0888	54.4331		40.1385	-0.48453		50.4444	0.81517
	48.3802	0.20517		40.3818	0.08687		50.7501	1.52699
	48.6717	-0.39593		40.625	-0.19818		51.0558	1.53386
	48.9631	-1.1117		40.8683	-0.81993		51.3616	0.82259
	49.2546	-0.71676		41.1116	-1.00292		51.6673	-0.34203
	49.546	-1.31575		41.3548	0.22186		51.973	97.859
	49.8375	11.5802		41.5981	41.4824		52.2787	98.3288
	50.1289	96.9641		41.8414	92.7533		52.5844	1.5765
	50.4204	97.4375		42.0846	96.6581		52.8902	1.2848
	50.7118	61.4705		42.3279	86.2328		53.1959	1.01472
	51.0033	0.15574		42.5712	-0.28265		53.5016	0.76033
	51.2947	-0.05918		42.8144	-0.45506		53.8073	0.77339
	51.5862	-1.50798		43.0577	-0.50825		54.1131	0.37807
	51.8776	-0.93547		43.3009	-0.12541		54.4188	28.3906
	52.1691	-0.10283		43.5442	-0.18464		54.7245	98.1186
	52.4605	-0.02093		43.7875	-0.54892		55.0302	97.6181
	52.752	0.9845		44.0307	-0.95655		55.336	-0.6895
	53.0434	-0.41715		44.274	2.72659		55.6417	0.15215
	53.3349	0.14147		44.5173	53.6564		55.9474	-0.70584
	53.6263	0.8602		44.7605	96.7635		56.2531	-0.46266
	53.9177	0.92049		45.0038	96.7538		56.5589	0.02182
	54.2092	0.90715		45.2471	39.9875		56.8646	0.21393
	54.5007	0.40685		45.4903	-0.9558		57.1703	-0.39326
	54.7921	0.96021		45.7336	-1.05751		57.476	-0.10237
	55.0835	0.65707		45.9768	-0.48637		57.7818	-0.24977
	55.375	-0.24124		46.2201	-0.27307		58.0875	-0.40841
	55.6664	-0.44953		46.4634	-1.4843		58.3932	-0.40841
	55.9579	-0.05036		46.7066	9.73122		58.6989	0.13893
	56.2493	0.28256		46.9499	67.2469		59.0046	-0.27803
	56.5408	-0.03378		47.1932	93.7535		59.3104	-0.45653
	56.8322	-0.06931		47.4364	90.8416		59.6161	0.08963
	57.1237	1.03565		47.6797	5.83248		59.9218	-0.78701
	57.4151	0.90078		47.923	-0.60883		60.2275	-0.144
	57.7066	0.26759		48.1662	-0.76745
	57.998	-0.09257		48.4095	-0.4557
	58.2895	0.31136		48.6527	0.1246
	58.5809	-0.47959		48.896	0.08413
	58.8724	0.18391		49.1393	1.02251
	59.1638	-0.04238		49.3825	31.6233
	59.4552	0.25336		49.6258	86.8634
	59.7467	0.34756		49.8691	99.3559
	60.0382	0.53939		50.1123	51.9426
	60.3296	-0.84237		50.3556	0.5198
				50.5988	0.63794
				50.8421	0.27899
				51.0854	0.18071
				51.3286	0.46946
				51.5719	0.15138
				51.8152	41.2528
				52.0584	90.2559
				52.3017	95.0563
				52.545	31.4527
				52.7882	1.22202
				53.0315	1.03836
				53.2747	1.04933
				53.518	0.55883
				53.7613	0.43017
				54.0045	0.60222
				54.2478	3.11203
				54.4911	51.5532
				54.7343	92.7718
				54.9776	95.9017
				55.2209	16.9638
				55.4641	0.19295
				55.7074	0.04622
				55.9507	-0.16529
				56.1939	-1.00119
				56.4372	-0.85511
				56.6804	-0.75357
				56.9237	-0.58518
				57.167	-0.6833
				57.4102	-0.11031
				57.6535	0.14296
				57.8968	-0.69458
				58.14	0.13445
				58.3833	-0.32195
				58.6266	-1.07258

## Sheet: Fig. 4e
	1	0.3	0.2	0.2
	2	0.3	0.2	0.2
	3	0.92	0.55	0.54
	4	0.9	0.53	0.54
	5	1.4	0.79	0.81
	6	1.4	0.8	0.8

## Sheet: Fig. 4g
	Length (um)	Heigth (nm)		Length (um)	Heigth (nm)		Length (um)	Heigth (nm)
	0	-1.24519		0	-1.43718		0	-0.90664
	0.23682	-1.45274		0.24255	-1.43718		0.27457	-0.90664
	0.47364	-0.63299		0.48509	-0.368		0.54914	-0.30823
	0.71046	-1.40663		0.72764	-0.32584		0.82371	-0.10637
	0.94729	-0.21675		0.97019	-0.39522		1.09828	-0.04564
	1.18411	-0.18494		1.21273	-1.25965		1.37285	-1.14616
	1.42093	0.14442		1.45528	-0.93232		1.64742	-0.5473
	1.65775	0.62221		1.69783	-1.46447		1.92199	0.32365
	1.89457	0.2402		1.94037	-0.83926		2.19656	-0.60326
	2.13139	0.03021		2.18292	-1.14737		2.47113	0.43258
	2.36821	-0.54049		2.42546	-0.50548		2.7457	-1.04805
	2.60504	0.12447		2.66801	-0.15879		3.02027	-0.55075
	2.84186	0.25361		2.91056	-1.80521		3.29484	-5.07199
	3.07868	-17.0105		3.1531	-1.1152		3.56942	-25.4331
	3.3155	-24.5389		3.39565	-1.73615		3.84399	-24.7656
	3.55232	-23.5641		3.6382	-22.8394		4.11856	-25.4083
	3.78914	-23.3739		3.88074	-22.6993		4.39313	-25.2473
	4.02596	-24.2054		4.12329	-22.5408		4.6677	-1.48232
	4.26278	-22.8522		4.36584	-22.9784		4.94227	-1.55064
	4.49961	-9.24272		4.60838	-1.57851		5.21684	-1.11043
	4.73643	0.000842326		4.85093	-1.2		5.49141	-0.86939
	4.97325	-0.10967		5.09348	-0.47464		5.76598	-0.72589
	5.21007	0.05477		5.33602	-1.2233		6.04055	-0.09394
	5.44689	0.09035		5.57857	-0.88028		6.31512	-1.09744
	5.68371	0.50854		5.82111	-1.30471		6.58969	-0.36136
	5.92053	0.4927		6.06366	-1.02224		6.86426	-0.05519
	6.15736	0.54254		6.30621	-0.74695		7.13883	0.21618
	6.39418	0.75036		6.54875	-0.53406		7.4134	-0.30938
	6.631	0.642		6.7913	-0.43978		7.68797	-22.2687
	6.86782	1.08711		7.03385	-1.49357		7.96254	-24.5192
	7.10464	0.85579		7.27639	-1.37681		8.23711	-23.593
	7.34146	1.28311		7.51894	-1.8449		8.51168	0.37582
	7.57828	2.65913		7.76149	-3.4052		8.78625	-0.20081
	7.8151	2.27251		8.00403	-24.0719		9.06082	-0.16093
	8.05193	-11.3873		8.24658	-23.035		9.33539	-0.72865
	8.28875	-24.5311		8.48913	-15.3501		9.60996	-1.7779
	8.52557	-24.3674		8.73167	-2.09366		9.88453	-1.07901
	8.76239	-24.1793		8.97422	-1.69392		10.1591	-0.95558
	8.99921	-19.3093		9.21677	-1.32015		10.4337	-1.27989
	9.23603	-0.87608		9.45931	-1.78977		10.7082	-0.42256
	9.47285	-0.20724		9.70186	-0.82691		10.9828	-0.6412
	9.70967	0.38365		9.9444	-1.26611		11.2574	-1.28766
	9.9465	0.75615		10.1869	-1.85866		11.532	-1.47625
	10.1833	0.38144		10.4295	-1.62136		11.8065	-11.3839
	10.4201	0.6914		10.672	-1.21846		12.0811	-24.8785
	10.657	1.27387		10.9146	-0.68303		12.3557	-0.43839
	10.8938	1.5966		11.1571	-0.94876		12.6302	-1.2795
	11.1306	0.53539		11.3997	-1.74403		12.9048	-1.42332
	11.3674	0.82648		11.6422	-1.4383		13.1794	-1.30123
	11.6043	0.77464		11.8848	-1.61477		13.454	-1.65008
	11.8411	0.49936		12.1273	-23.038		13.7285	-1.28268
	12.0779	-0.39236		12.3699	-19.5847		14.0031	-0.89733
	12.3147	-9.97948		12.6124	-1.67483		14.2777	-0.93512
	12.5515	-23.7308		12.855	-1.40899		14.5522	-0.2516
	12.7883	-5.31405		13.0975	-1.11241		14.8268	-0.61903
	13.0252	-0.43514		13.34	-0.01052		15.1014	-0.62207
	13.262	-0.33732		13.5826	-1.01348		15.3759	-0.89017
	13.4988	-0.18183		13.8252	-0.17722		15.6505	-1.07057
	13.7356	-0.30237		14.0677	-0.46319		15.9251	-24.3283
	13.9725	0.62914		14.3102	0.09403		16.1996	-1.37501
	14.2093	0.52177		14.5528	-0.78046		16.4742	-0.63819
	14.4461	-0.39429		14.7953	-0.85818		16.7488	-0.44066
	14.6829	0.33436		15.0379	-0.05589		17.0234	-0.65478
	14.9197	0.93315		15.2804	-0.73262		17.2979	-1.05447
	15.1566	-0.05861		15.523	-1.65374		17.5725	-1.16385
	15.3934	-0.05931		15.7655	-1.23186		17.8471	-0.10319
	15.6302	-0.52055		16.0081	-2.24078		18.1216	-0.02362
	15.867	-22.5081		16.2506	-22.5717		18.3962	-1.07281
	16.1039	-20.5523		16.4932	-1.45722		18.6708	-1.36305
	16.3407	0.40665		16.7357	-1.28661		18.9454	-1.33685
	16.5775	0.344		16.9782	-1.65648		19.2199	-1.35315
	16.8143	0.94703		17.2208	-1.0958		19.4945	-0.33372
	17.0511	0.8726		17.4633	-2.21643		19.7691	-0.17796
	17.288	0.66606		17.7059	-1.36109		20.0436	-0.14605
	17.5248	0.63951		17.9484	-1.50007		20.3182	-0.80075
	17.7616	0.91676		18.191	-1.43381		20.5928	0.1196
	17.9984	0.70366		18.4335	-1.36892		20.8673	-0.27409
	18.2352	0.43802		18.6761	-1.22976		21.1419	-0.17212
	18.4721	1.20655		18.9186	-0.81418		21.4165	-0.57726
	18.7089	0.70954		19.1612	-0.75015		21.6911	-0.46181
	18.9457	1.0329		19.4037	-0.79348		21.9656	0.10904
	19.1825	0.86274		19.6463	-0.26316		22.2402	0.19057
	19.4194	0.53717		19.8888	-1.36642		22.5148	0.31953
	19.6562	-0.00476		20.1314	-0.63754		22.7893	0.30298
	19.893	0.62422		20.3739	-0.96819		23.0639	0.23023
	20.1298	-0.6075		20.6165	-0.87721		23.3385	0.30803
	20.3666	-0.56052		20.859	-0.97391		23.6131	0.1814
	20.6035	-0.55414		21.1015	-0.18595		23.8876	-0.60786
	20.8403	-0.33075		21.3441	-0.000355799		24.1622	0.22967
	21.0771	-0.19528		21.5866	-0.21502		24.4368	0.60406
	21.3139	0.03641		21.8292	-1.18049		24.7113	0.929
	21.5507	0.1907		22.0717	-1.51966		24.9859	0.35637
	21.7876	-0.22026		22.3143	-1.07747		25.2605	0.46555
	22.0244	0.67384		22.5568	-0.7974		25.535	0.23353
	22.2612	1.18289		22.7994	-0.7582		25.8096	-0.16849
	22.498	1.06917		23.0419	0.01625		26.0842	-1.20884
	22.7349	0.79021		23.2845	-0.25993		26.3588	-0.99401
	22.9717	0.37406		23.527	0.22053		26.6333	-1.08714
	23.2085	0.57439		23.7695	-0.83915		26.9079	-1.04284
	23.4453	0.08674		24.0121	-0.6689		27.1825	0.16049
	23.6821	-0.09957		24.2546	-0.59198		27.457	-1.3037
	23.919	0.94184		24.4972	0.031		27.7316	-0.59744
	24.1558	0.82269		24.7397	-0.32604		28.0062	-0.78804
	24.3926	0.26562		24.9823	-0.75131		28.2808	-0.18506
	24.6294	0.23245		25.2248	-0.57687		28.5553	-0.49026
	24.8662	0.62791		25.4674	-0.7437		28.8299	-0.32955
	25.1031	0.14575		25.7099	-1.61348		29.1045	0.58787
	25.3399	0.79454		25.9525	-0.99401		29.379	0.84804
	25.5767	0.31314		26.195	-1.39519		29.6536	0.64345
	25.8135	0.01324		26.4376	-1.17434		29.9282	0.05736
	26.0504	-19.0856		26.6801	-0.74628		30.2027	0.87702
	26.2872	-21.447		26.9227	0.75386		30.4773	0.93017
	26.524	0.45958		27.1652	1.26843		30.7519	1.83784
	26.7608	0.98308		27.4078	0.31847		31.0265	0.20723
	26.9976	0.67047		27.6503	0.40692		31.301	0.84149
	27.2344	0.80388		27.8928	1.11148		31.5756	0.28942
	27.4713	0.78628		28.1354	1.12148		31.8502	-0.56695
	27.7081	0.70947		28.3779	1.26137		32.1247	0.51047
	27.9449	1.02197		28.6205	0.68968		32.3993	0.60806
	28.1817	0.85236		28.863	0.84773		32.6739	0.59294
	28.4186	0.8688		29.1056	0.41629		32.9484	1.18177
	28.6554	0.10522		29.3481	0.64281		33.223	1.59851
	28.8922	0.37816		29.5907	0.11703		33.4976	1.38125
	29.129	0.46134		29.8332	-0.58233		33.7722	-6.27534
	29.3658	-7.40643		30.0758	0.07083		34.0467	-23.2033
	29.6027	-22.0281		30.3183	-0.34804		34.3213	2.09079
	29.8395	-5.23737		30.5608	0.07758		34.5959	2.14931
	30.0763	-0.05458		30.8034	-0.51809		34.8704	1.37889
	30.3131	-0.08509		31.0459	1.13881		35.145	1.54564
	30.5499	0.12155		31.2885	0.13527		35.4196	1.87044
	30.7868	0.55285		31.531	0.86651		35.6942	1.68263
	31.0236	1.85515		31.7736	0.00762		35.9687	1.70187
	31.2604	0.88434		32.0161	0.29714		36.2433	0.93366
	31.4972	0.90295		32.2587	0.94918		36.5179	1.98053
	31.7341	1.18511		32.5012	1.06244		36.7924	0.97585
	31.9709	0.21008		32.7438	0.58811		37.067	2.40313
	32.2077	0.09255		32.9863	0.54329		37.3416	2.43478
	32.4445	0.26259		33.2289	0.78609		37.6161	1.81602
	32.6814	0.21115		33.4714	0.5788		37.8907	1.50946
	32.9182	-10.9194		33.7139	0.32885		38.1653	0.86612
	33.155	-22.4533		33.9565	-0.25462		38.4398	-22.3669
	33.3918	-23.6906		34.199	0.86539		38.7144	3.4361
	33.6286	-23.8887		34.4416	1.00934		38.989	3.08207
	33.8655	-20.7433		34.6841	-24.2152		39.2636	3.22523
	34.1023	-0.46244		34.9267	0.51766		39.5381	3.27945
	34.3391	1.26759		35.1692	-0.10367		39.8127	3.29415
	34.5759	1.0094		35.4118	0.13025		40.0873	3.1573
	34.8127	0.92396		35.6543	-0.51296		40.3618	3.56138
	35.0496	0.93888		35.8969	0.67296		40.6364	2.92501
	35.2864	0.37796		36.1394	0.29141		40.911	3.21416
	35.5232	1.78075		36.382	1.02169		41.1855	1.60012
	35.76	0.99629		36.6245	2.07434		41.4601	1.09238
	35.9968	1.67789		36.8671	2.31093		41.7347	1.36816
	36.2337	0.59979		37.1096	2.30512		42.0093	1.62323
	36.4705	0.68502		37.3522	3.14578		42.2838	1.78892
	36.7073	1.4722		37.5947	2.35093		42.5584	-10.1621
	36.9441	-0.54243		37.8372	2.55603		42.833	-21.7463
	37.181	-22.5987		38.0798	2.53831		43.1076	-21.899
	37.4178	-23.9316		38.3223	2.2983		43.3821	-0.03711
	37.6546	-23.5767		38.5649	1.45177		43.6567	1.41221
	37.8914	-24.0257		38.8074	0.48037		43.9313	1.565
	38.1282	-23.8715		39.05	-22.9259		44.2058	0.51809
	38.365	-22.4231		39.2925	1.11567		44.4804	0.35265
	38.6019	-3.33899		39.5351	1.44786		44.755	1.23559
	38.8387	-0.55523		39.7776	1.08194		45.0295	0.55965
	39.0755	0.0712		40.0202	1.54604		45.3041	0.67744
	39.3123	0.05695		40.2627	1.26509		45.5787	0.70473
	39.5492	0.77468		40.5053	1.52021		45.8533	1.32734
	39.786	-0.10596		40.7478	1.52878		46.1278	1.99145
	40.0228	0.37066		40.9903	1.39961		46.4024	1.18653
	40.2596	-0.19861		41.2329	1.57468		46.677	1.50695
	40.4965	-0.59132		41.4754	1.01273		46.9515	-15.21
	40.7333	-1.30577		41.718	1.32543		47.2261	-23.1306
	40.9701	-0.46756		41.9605	1.72885		47.5007	-23.0161
	41.2069	-0.84731		42.2031	1.41397		47.7752	-22.4605
	41.4437	-0.66052		42.4456	2.32843		48.0498	-23.4247
	41.6806	-0.44811		42.6882	1.78014		48.3244	0.36438
	41.9174	-0.55602		42.9307	1.30931		48.599	0.66256
	42.1542	0.07109		43.1733	-23.035		48.8735	0.28198
	42.391	0.05291		43.4158	-23.3167		49.1481	-0.00493
	42.6278	-0.04637		43.6584	-23.5529		49.4227	0.07432
	42.8647	-0.49699		43.9009	-5.4879		49.6972	0.4019
	43.1015	-0.50725		44.1435	1.17831		49.9718	0.79646
	43.3383	-0.13145		44.386	1.15825		50.2464	0.96786
	43.5751	-0.45948		44.6285	1.30937		50.5209	-0.0118
	43.812	-0.50968		44.8711	1.06562		50.7955	-0.41518
	44.0488	-0.08618		45.1136	0.90501		51.0701	-0.11402
	44.2856	0.45981		45.3562	1.27763		51.3447	-0.17657
	44.5224	-0.58863		45.5987	1.9102		51.6192	-0.6339
	44.7592	-0.64095		45.8413	2.11104		51.8938	-0.0247
	44.996	-1.03367		46.0838	1.85945		52.1684	0.64186
	45.2329	-0.57488		46.3264	2.37778		52.4429	-0.15044
	45.4697	-0.09494		46.5689	1.22803		52.7175	-0.50089
	45.7065	0.64036		46.8115	0.91477		52.9921	0.32636
	45.9433	0.50216		47.054	0.57356		53.2666	-0.39731
	46.1802	0.25186		47.2966	0.73239		53.5412	-0.71912
	46.417	0.20135		47.5391	-24.0125
	46.6538	0.06088		47.7816	-24.2266
	46.8906	-0.11222		48.0242	-23.2909
	47.1275	0.07403		48.2667	-24.0619
	47.3643	-0.10328		48.5093	-23.9982
	47.6011	0.19622		48.7518	-3.15477
	47.8379	0.8128		48.9944	0.57754
	48.0747	0.6533		49.2369	1.89504
	48.3115	0.68602		49.4795	0.72052
	48.5484	0.40645		49.722	1.33002
	48.7852	0.09905		49.9646	0.74966
	49.022	-0.22387		50.2071	0.96233
	49.2588	-0.14582		50.4497	0.58781
	49.4957	-0.45641		50.6922	0.57675
	49.7325	-1.11991		50.9348	0.57831
	49.9693	-0.2707		51.1773	0.42752
	50.2061	-0.21651		51.4198	0.10463
	50.4429	-0.04929		51.6624	-0.13974
	50.6798	-0.08147		51.9049	-0.05362

## Sheet: Fig. 4h
		0	1.8
		1	1.77
		2	4.03
		3	3.57
		4	4.96
		5	5.98
		6	7.4
		7	8.33
		8	10.15
		9	10.3
		10	12.15

## Sheet: Supplementary Fig. 2
	ppm	Intensity
	0.000148462	5457.43
	0.000377635	5400.67
	0.000606808	5257.78
	0.000835981	5042.27
	0.00106515	4786.64
	0.00129433	4514.35
	0.0015235	4235.16
	0.00175267	3959.39
	0.00198184	3700.88
	0.00221102	3464.89
	0.00244019	3244.63
	0.00266936	3032.63
	0.00289854	2827.67
	0.00312771	2629.1
	0.00335688	2433.34
	0.00358605	2240.51
	0.00381523	2058.08
	0.0040444	1893.15
	0.00427357	1745.21
	0.00450274	1610.01
	0.00473192	1486.32
	0.00496109	1374.86
	0.00519026	1274.08
	0.00541944	1181.12
	0.00564861	1095.33
	0.00587778	1017.61
	0.00610695	947.626
	0.00633613	883.989
	0.0065653	825.749
	0.00679447	771.832
	0.00702364	720.388
	0.00725282	670.559
	0.00748199	623.573
	0.00771116	580.525
	0.00794034	540.389
	0.00816951	501.65
	0.00839868	464.447
	0.00862785	429.495
	0.00885703	396.119
	0.0090862	362.98
	0.00931537	329.876
	0.00954454	297.594
	0.00977372	266.85
	0.0100029	238.405
	0.0102321	213.247
	0.0104612	191.621
	0.0106904	172.734
	0.0109196	156.156
	0.0111488	142.394
	0.0113779	131.279
	0.0116071	121.048
	0.0118363	110.166
	0.0120654	99.0513
	0.0122946	89.0014
	0.0125238	80.3594
	0.012753	72.689
	0.0129821	65.8044
	0.0132113	59.58
	0.0134405	53.5338
	0.0136697	47.5454
	0.0138988	42.2804
	0.014128	38.1193
	0.0143572	34.4272
	0.0145863	30.5856
	0.0148155	26.8484
	0.0150447	23.408
	0.0152739	19.6099
	0.015503	15.0852
	0.0157322	10.8251
	0.0159614	8.05273
	0.0161906	6.63514
	0.0164197	5.54928
	0.0166489	4.32333
	0.0168781	3.06591
	0.0171072	1.62032
	0.0173364	-0.250149
	0.0175656	-2.10119
	0.0177948	-3.12824
	0.0180239	-3.17379
	0.0182531	-2.8276
	0.0184823	-2.6388
	0.0187115	-2.62275
	0.0189406	-2.36132
	0.0191698	-1.36914
	0.019399	0.310819
	0.0196281	1.75587
	0.0198573	1.92554
	0.0200865	0.922815
	0.0203157	-0.11078
	0.0205448	-0.485489
	0.020774	-0.607648
	0.0210032	-0.980328
	0.0212324	-1.47008
	0.0214615	-1.90028
	0.0216907	-2.44995
	0.0219199	-2.99
	0.022149	-2.88711
	0.0223782	-2.01245
	0.0226074	-1.17021
	0.0228366	-0.993371
	0.0230657	-1.15463
	0.0232949	-1.16732
	0.0235241	-1.18435
	0.0237533	-1.45085
	0.0239824	-1.69305
	0.0242116	-1.58176
	0.0244408	-1.14305
	0.0246699	-0.366797
	0.0248991	0.748088
	0.0251283	1.46244
	0.0253575	0.751902
	0.0255866	-0.99926
	0.0258158	-2.02181
	0.026045	-1.61769
	0.0262742	-1.25749
	0.0265033	-2.19654
	0.0267325	-3.34153
	0.0269617	-2.93174
	0.0271908	-1.24604
	0.02742	0.0764258
	0.0276492	0.643882
	0.0278784	1.36944
	0.0281075	2.32886
	0.0283367	2.53511
	0.0285659	1.9618
	0.0287951	1.97886
	0.0290242	3.2197
	0.0292534	4.44611
	0.0294826	4.2868
	0.0297117	3.05389
	0.0299409	2.04643
	0.0301701	1.82195
	0.0303993	1.98149
	0.0306284	2.21073
	0.0308576	2.72978
	0.0310868	3.74457
	0.031316	4.94381
	0.0315451	5.70472
	0.0317743	5.72219
	0.0320035	5.38518
	0.0322326	5.41361
	0.0324618	6.02517
	0.032691	6.6441
	0.0329202	6.63361
	0.0331493	6.1196
	0.0333785	5.79984
	0.0336077	6.06956
	0.0338369	6.6232
	0.034066	6.84945
	0.0342952	6.4274
	0.0345244	5.64415
	0.0347535	5.23705
	0.0349827	5.70454
	0.0352119	6.68483
	0.0354411	7.35848
	0.0356702	7.56922
	0.0358994	8.02752
	0.0361286	9.14545
	0.0363578	10.2801
	0.0365869	10.6224
	0.0368161	10.3066
	0.0370453	10.0122
	0.0372744	9.89738
	0.0375036	9.66448
	0.0377328	9.39133
	0.037962	9.47447
	0.0381911	9.80383
	0.0384203	9.73488
	0.0386495	8.99756
	0.0388787	8.08351
	0.0391078	7.60817
	0.039337	7.72732
	0.0395662	8.28107
	0.0397953	9.109
	0.0400245	10.0552
	0.0402537	10.9039
	0.0404829	11.4426
	0.040712	11.5492
	0.0409412	11.3299
	0.0411704	11.2464
	0.0413996	11.8083
	0.0416287	12.8874
	0.0418579	13.6357
	0.0420871	13.4235
	0.0423162	12.5867
	0.0425454	11.8628
	0.0427746	11.396
	0.0430038	10.8522
	0.0432329	10.3396
	0.0434621	10.5573
	0.0436913	11.9115
	0.0439205	13.9184
	0.0441496	15.6392
	0.0443788	16.4583
	0.044608	16.4004
	0.0448371	15.9562
	0.0450663	15.6851
	0.0452955	15.8373
	0.0455247	16.2955
	0.0457538	16.8567
	0.045983	17.3895
	0.0462122	17.6903
	0.0464414	17.5397
	0.0466705	17.1199
	0.0468997	17.0256
	0.0471289	17.504
	0.047358	17.9405
	0.0475872	17.5125
	0.0478164	16.2167
	0.0480456	14.8856
	0.0482747	14.2847
	0.0485039	14.5145
	0.0487331	15.1948
	0.0489623	15.8852
	0.0491914	16.3059
	0.0494206	16.39
	0.0496498	16.1939
	0.0498789	15.7673
	0.0501081	15.2513
	0.0503373	15.0573
	0.0505665	15.5714
	0.0507956	16.5704
	0.0510248	17.351
	0.051254	17.6358
	0.0514832	17.88
	0.0517123	18.362
	0.0519415	18.4811
	0.0521707	17.505
	0.0523998	15.7097
	0.052629	14.2173
	0.0528582	13.8281
	0.0530874	14.4144
	0.0533165	15.2945
	0.0535457	15.8118
	0.0537749	15.7028
	0.0540041	15.2749
	0.0542332	15.1091
	0.0544624	15.3523
	0.0546916	15.5625
	0.0549207	15.4955
	0.0551499	15.6032
	0.0553791	16.3041
	0.0556083	17.1942
	0.0558374	17.6057
	0.0560666	17.6295
	0.0562958	17.8648
	0.056525	18.3222
	0.0567541	18.3603
	0.0569833	17.768
	0.0572125	17.2326
	0.0574416	17.5098
	0.0576708	18.5792
	0.0579	19.7981
	0.0581292	20.567
	0.0583583	20.7377
	0.0585875	20.6438
	0.0588167	20.7735
	0.0590459	21.1879
	0.059275	21.3301
	0.0595042	20.6957
	0.0597334	19.587
	0.0599625	18.8251
	0.0601917	18.7584
	0.0604209	18.9337
	0.0606501	18.7603
	0.0608792	18.1469
	0.0611084	17.4308
	0.0613376	16.9734
	0.0615668	16.9222
	0.0617959	17.1981
	0.0620251	17.6824
	0.0622543	18.4651
	0.0624834	19.7332
	0.0627126	21.2581
	0.0629418	22.2692
	0.063171	22.1886
	0.0634001	21.3529
	0.0636293	20.6609
	0.0638585	20.562
	0.0640877	20.6912
	0.0643168	20.4904
	0.064546	19.967
	0.0647752	19.806
	0.0650043	20.7757
	0.0652335	22.9043
	0.0654627	25.2398
	0.0656919	26.6744
	0.065921	27.0316
	0.0661502	27.0433
	0.0663794	27.3233
	0.0666086	27.9156
	0.0668377	28.8649
	0.0670669	30.4177
	0.0672961	32.307
	0.0675252	33.6053
	0.0677544	33.8299
	0.0679836	33.5678
	0.0682128	33.4818
	0.0684419	33.3938
	0.0686711	32.989
	0.0689003	32.6735
	0.0691295	32.8881
	0.0693586	33.2513
	0.0695878	33.3491
	0.069817	33.7202
	0.0700461	34.8875
	0.0702753	35.9628
	0.0705045	35.6095
	0.0707337	34.1089
	0.0709628	33.0032
	0.071192	32.741
	0.0714212	32.2054
	0.0716504	30.7941
	0.0718795	29.4409
	0.0721087	29.0052
	0.0723379	28.9745
	0.072567	28.5526
	0.0727962	27.9644
	0.0730254	27.7804
	0.0732546	27.743
	0.0734837	27.1935
	0.0737129	26.1521
	0.0739421	25.1853
	0.0741713	24.5745
	0.0744004	24.2648
	0.0746296	24.298
	0.0748588	24.6792
	0.0750879	25.0498
	0.0753171	25.0298
	0.0755463	24.7435
	0.0757755	24.6337
	0.0760046	24.9162
	0.0762338	25.4797
	0.076463	26.1041
	0.0766922	26.5396
	0.0769213	26.5929
	0.0771505	26.3135
	0.0773797	25.8729
	0.0776088	25.2205
	0.077838	24.2313
	0.0780672	23.23
	0.0782964	22.8527
	0.0785255	23.2292
	0.0787547	23.8046
	0.0789839	24.1493
	0.0792131	24.4184
	0.0794422	24.8022
	0.0796714	25.0984
	0.0799006	25.1365
	0.0801297	25.0996
	0.0803589	25.0922
	0.0805881	24.8758
	0.0808173	24.3619
	0.0810464	23.8831
	0.0812756	23.6461
	0.0815048	23.4001
	0.081734	22.979
	0.0819631	22.6592
	0.0821923	22.6041
	0.0824215	22.4575
	0.0826506	21.9055
	0.0828798	21.1732
	0.083109	20.5614
	0.0833382	19.9697
	0.0835673	19.3066
	0.0837965	18.8985
	0.0840257	19.0444
	0.0842549	19.5954
	0.084484	20.3439
	0.0847132	21.2957
	0.0849424	22.1724
	0.0851715	22.3195
	0.0854007	21.6622
	0.0856299	21.0847
	0.0858591	21.214
	0.0860882	21.5234
	0.0863174	21.4199
	0.0865466	21.4417
	0.0867758	22.2852
	0.0870049	23.2804
	0.0872341	23.2346
	0.0874633	22.5185
	0.0876924	22.8218
	0.0879216	24.7018
	0.0881508	26.7247
	0.08838	27.4363
	0.0886091	27.0317
	0.0888383	26.5542
	0.0890675	26.4589
	0.0892967	26.6381
	0.0895258	27.0225
	0.089755	27.3804
	0.0899842	27.1153
	0.0902133	26.0073
	0.0904425	24.73
	0.0906717	23.9838
	0.0909009	23.5168
	0.09113	22.6745
	0.0913592	21.5835
	0.0915884	21.0323
	0.0918176	21.3154
	0.0920467	21.8969
	0.0922759	22.2488
	0.0925051	22.4626
	0.0927342	22.9298
	0.0929634	23.822
	0.0931926	24.956
	0.0934218	25.8812
	0.0936509	26.1474
	0.0938801	25.8058
	0.0941093	25.5174
	0.0943385	25.7614
	0.0945676	26.1111
	0.0947968	25.8671
	0.095026	25.2781
	0.0952551	25.3047
	0.0954843	26.0204
	0.0957135	26.1672
	0.0959427	24.8421
	0.0961718	22.897
	0.096401	21.9086
	0.0966302	22.2673
	0.0968594	23.1103
	0.0970885	23.7443
	0.0973177	24.1493
	0.0975469	24.2914
	0.097776	24.0777
	0.0980052	24.0644
	0.0982344	25.0282
	0.0984636	26.4603
	0.0986927	26.6348
	0.0989219	24.8712
	0.0991511	22.7606
	0.0993803	22.2368
	0.0996094	23.2022
	0.0998386	24.1233
	0.100068	24.3773
	0.100297	24.7331
	0.100526	25.7273
	0.100755	26.8214
	0.100984	27.3037
	0.101214	27.0603
	0.101443	26.3132
	0.101672	25.4473
	0.101901	25.1753
	0.10213	25.9569
	0.10236	27.0859
	0.102589	27.2512
	0.102818	26.2065
	0.103047	24.9893
	0.103276	24.3325
	0.103505	23.9658
	0.103735	23.8131
	0.103964	24.5599
	0.104193	26.2355
	0.104422	27.4123
	0.104651	26.9877
	0.10488	25.962
	0.10511	26.1653
	0.105339	27.6888
	0.105568	28.859
	0.105797	28.5553
	0.106026	27.3099
	0.106255	26.052
	0.106485	24.9243
	0.106714	23.7329
	0.106943	22.7038
	0.107172	22.2366
	0.107401	22.3509
	0.10763	22.7868
	0.10786	23.4319
	0.108089	24.4247
	0.108318	25.9323
	0.108547	27.8261
	0.108776	29.4793
	0.109006	30.1139
	0.109235	29.6244
	0.109464	28.8078
	0.109693	28.429
	0.109922	28.3566
	0.110151	28.0714
	0.110381	27.6628
	0.11061	27.6511
	0.110839	28.0473
	0.111068	28.3619
	0.111297	28.4788
	0.111526	28.7557
	0.111756	29.241
	0.111985	29.5882
	0.112214	29.8716
	0.112443	30.6493
	0.112672	31.8894
	0.112901	32.5767
	0.113131	31.8607
	0.11336	30.049
	0.113589	28.0307
	0.113818	26.2637
	0.114047	24.864
	0.114276	24.2145
	0.114506	24.761
	0.114735	26.3496
	0.114964	28.3168
	0.115193	30.164
	0.115422	31.6884
	0.115652	32.5362
	0.115881	32.2104
	0.11611	30.7511
	0.116339	29.0683
	0.116568	28.2535
	0.116797	28.5469
	0.117027	29.1309
	0.117256	29.0316
	0.117485	28.1883
	0.117714	27.4852
	0.117943	27.648
	0.118172	28.3176
	0.118402	28.5005
	0.118631	27.8303
	0.11886	26.9829
	0.119089	26.7786
	0.119318	27.2666
	0.119547	27.8943
	0.119777	28.2375
	0.120006	28.255
	0.120235	28.049
	0.120464	27.7393
	0.120693	27.511
	0.120922	27.4914
	0.121152	27.5478
	0.121381	27.4074
	0.12161	27.0207
	0.121839	26.6668
	0.122068	26.6289
	0.122298	26.8328
	0.122527	26.896
	0.122756	26.573
	0.122985	26.1158
	0.123214	26.0627
	0.123443	26.6024
	0.123673	27.3111
	0.123902	27.7155
	0.124131	27.9894
	0.12436	28.7604
	0.124589	30.1982
	0.124818	31.6101
	0.125048	32.1019
	0.125277	31.4499
	0.125506	30.2019
	0.125735	29.0955
	0.125964	28.5084
	0.126193	28.3226
	0.126423	28.1726
	0.126652	27.8907
	0.126881	27.7371
	0.12711	28.0515
	0.127339	28.68
	0.127569	29.0149
	0.127798	28.6946
	0.128027	27.9758
	0.128256	27.26
	0.128485	26.6154
	0.128714	26.0995
	0.128944	26.2178
	0.129173	27.4412
	0.129402	29.2808
	0.129631	30.4646
	0.12986	30.3457
	0.130089	29.7117
	0.130319	29.7629
	0.130548	30.5452
	0.130777	30.9635
	0.131006	30.3127
	0.131235	29.1658
	0.131464	28.4811
	0.131694	28.3935
	0.131923	28.4446
	0.132152	28.6178
	0.132381	29.3125
	0.13261	30.3173
	0.132839	30.7114
	0.133069	30.1657
	0.133298	29.5907
	0.133527	29.8743
	0.133756	30.565
	0.133985	30.6434
	0.134215	30.2283
	0.134444	30.483
	0.134673	31.8187
	0.134902	33.1945
	0.135131	33.533
	0.13536	33.0034
	0.13559	32.4007
	0.135819	31.9285
	0.136048	31.2698
	0.136277	30.4408
	0.136506	29.8682
	0.136735	29.7788
	0.136965	30.0764
	0.137194	30.7257
	0.137423	31.7537
	0.137652	32.9041
	0.137881	33.7389
	0.13811	34.1255
	0.13834	34.3135
	0.138569	34.5534
	0.138798	34.9265
	0.139027	35.4632
	0.139256	36.076
	0.139485	36.4327
	0.139715	36.2592
	0.139944	35.7477
	0.140173	35.3309
	0.140402	35.1291
	0.140631	35.0304
	0.140861	35.2444
	0.14109	36.2299
	0.141319	37.9729
	0.141548	39.8418
	0.141777	41.3412
	0.142006	42.5553
	0.142236	43.6653
	0.142465	44.5505
	0.142694	45.1958
	0.142923	46.0257
	0.143152	47.3895
	0.143381	49.0371
	0.143611	50.5089
	0.14384	51.7252
	0.144069	52.7761
	0.144298	53.498
	0.144527	53.8163
	0.144756	54.2069
	0.144986	55.1381
	0.145215	56.2033
	0.145444	56.5052
	0.145673	55.87
	0.145902	55.02
	0.146131	54.56
	0.146361	54.5096
	0.14659	54.8285
	0.146819	55.4842
	0.147048	55.785
	0.147277	54.6798
	0.147507	52.2934
	0.147736	50.2478
	0.147965	49.6332
	0.148194	49.4101
	0.148423	47.8516
	0.148652	45.0155
	0.148882	42.5489
	0.149111	41.2861
	0.14934	40.3915
	0.149569	39.037
	0.149798	37.6301
	0.150027	36.8395
	0.150257	36.4694
	0.150486	36.0839
	0.150715	35.9628
	0.150944	36.5078
	0.151173	37.1863
	0.151402	37.0468
	0.151632	36.1298
	0.151861	35.4695
	0.15209	35.589
	0.152319	35.7438
	0.152548	35.0068
	0.152778	33.6106
	0.153007	32.7507
	0.153236	33.1976
	0.153465	34.4388
	0.153694	35.2282
	0.153923	34.8037
	0.154153	33.4753
	0.154382	32.1239
	0.154611	31.327
	0.15484	31.0444
	0.155069	30.9482
	0.155298	30.7967
	0.155528	30.5346
	0.155757	30.2687
	0.155986	30.1484
	0.156215	30.1022
	0.156444	29.8089
	0.156673	29.2141
	0.156903	28.9174
	0.157132	29.5616
	0.157361	30.8454
	0.15759	31.6879
	0.157819	31.5142
	0.158048	30.8674
	0.158278	30.5462
	0.158507	30.6523
	0.158736	30.7778
	0.158965	30.6648
	0.159194	30.3502
	0.159424	30.0712
	0.159653	30.2995
	0.159882	31.3721
	0.160111	32.7834
	0.16034	33.4508
	0.160569	33.108
	0.160799	32.757
	0.161028	33.1315
	0.161257	33.4445
	0.161486	32.5908
	0.161715	31.0422
	0.161944	30.3875
	0.162174	31.185
	0.162403	32.3831
	0.162632	32.8717
	0.162861	32.5678
	0.16309	31.8367
	0.163319	30.8386
	0.163549	29.7334
	0.163778	28.7048
	0.164007	27.544
	0.164236	26.0409
	0.164465	24.9743
	0.164694	25.6676
	0.164924	28.0904
	0.165153	30.3916
	0.165382	31.0356
	0.165611	30.5857
	0.16584	30.5571
	0.16607	31.2215
	0.166299	31.5944
	0.166528	31.1892
	0.166757	30.6727
	0.166986	30.7652
	0.167215	31.3448
	0.167445	31.818
	0.167674	31.7906
	0.167903	31.2011
	0.168132	30.2382
	0.168361	29.3271
	0.16859	28.9493
	0.16882	29.3246
	0.169049	30.2626
	0.169278	31.1989
	0.169507	31.4165
	0.169736	30.6736
	0.169965	29.7828
	0.170195	30.0042
	0.170424	31.4733
	0.170653	32.8122
	0.170882	32.8854
	0.171111	32.3514
	0.17134	32.6116
	0.17157	33.6758
	0.171799	34.2126
	0.172028	33.5909
	0.172257	32.6376
	0.172486	32.1443
	0.172716	31.8148
	0.172945	31.2428
	0.173174	30.8893
	0.173403	31.2255
	0.173632	31.6467
	0.173861	31.268
	0.174091	30.4287
	0.17432	30.396
	0.174549	31.6233
	0.174778	33.1656
	0.175007	33.9804
	0.175236	34.1239
	0.175466	34.3736
	0.175695	35.1307
	0.175924	36.0062
	0.176153	36.2528
	0.176382	35.4388
	0.176611	33.8825
	0.176841	32.4796
	0.17707	31.8825
	0.177299	31.8612
	0.177528	31.7443
	0.177757	31.4056
	0.177987	31.3399
	0.178216	31.7112
	0.178445	31.9176
	0.178674	31.4227
	0.178903	30.5622
	0.179132	30.0805
	0.179362	30.1641
	0.179591	30.3988
	0.17982	30.4938
	0.180049	30.5679
	0.180278	30.7728
	0.180507	31.0245
	0.180737	31.1143
	0.180966	30.8451
	0.181195	30.19
	0.181424	29.5885
	0.181653	29.8162
	0.181882	31.0724
	0.182112	32.3699
	0.182341	32.4165
	0.18257	31.0488
	0.182799	29.2293
	0.183028	27.7527
	0.183257	26.7541
	0.183487	26.4981
	0.183716	27.5671
	0.183945	29.7545
	0.184174	31.6626
	0.184403	32.1678
	0.184633	31.6891
	0.184862	31.2774
	0.185091	31.059
	0.18532	30.5229
	0.185549	29.8931
	0.185778	30.0213
	0.186008	30.9334
	0.186237	31.5517
	0.186466	31.1336
	0.186695	30.171
	0.186924	29.5546
	0.187153	29.5249
	0.187383	29.794
	0.187612	30.1263
	0.187841	30.4048
	0.18807	30.5321
	0.188299	30.5934
	0.188528	30.8189
	0.188758	31.2071
	0.188987	31.5211
	0.189216	31.7567
	0.189445	32.1747
	0.189674	32.7422
	0.189903	33.0314
	0.190133	32.8454
	0.190362	32.4313
	0.190591	31.8885
	0.19082	30.9852
	0.191049	29.9073
	0.191279	29.5693
	0.191508	30.6139
	0.191737	32.4776
	0.191966	33.9509
	0.192195	34.3772
	0.192424	33.8913
	0.192654	32.8705
	0.192883	31.7385
	0.193112	31.0799
	0.193341	31.3173
	0.19357	32.2453
	0.193799	33.2605
	0.194029	34.0035
	0.194258	34.4538
	0.194487	34.5189
	0.194716	33.9588
	0.194945	32.7866
	0.195174	31.4865
	0.195404	30.7275
	0.195633	30.8698
	0.195862	31.6378
	0.196091	32.2716
	0.19632	32.2245
	0.196549	31.7255
	0.196779	31.3626
	0.197008	31.1825
	0.197237	30.7692
	0.197466	30.2651
	0.197695	30.5093
	0.197925	31.7417
	0.198154	32.9256
	0.198383	33.0376
	0.198612	32.4676
	0.198841	32.3571
	0.19907	32.9854
	0.1993	33.6834
	0.199529	34.0515
	0.199758	34.3025
	0.199987	34.454
	0.200216	34.1021
	0.200445	33.1712
	0.200675	32.2002
	0.200904	31.7056
	0.201133	31.7657
	0.201362	32.2629
	0.201591	32.9814
	0.20182	33.4895
	0.20205	33.5606
	0.202279	33.7145
	0.202508	34.6536
	0.202737	36.1121
	0.202966	37.0091
	0.203196	36.8889
	0.203425	36.4565
	0.203654	36.4749
	0.203883	36.8939
	0.204112	37.3515
	0.204341	37.7014
	0.204571	37.6002
	0.2048	36.418
	0.205029	34.2772
	0.205258	32.5326
	0.205487	32.3493
	0.205716	33.1874
	0.205946	33.5595
	0.206175	33.0833
	0.206404	32.8782
	0.206633	33.8473
	0.206862	35.3739
	0.207091	36.104
	0.207321	35.5337
	0.20755	34.3773
	0.207779	33.5776
	0.208008	33.3755
	0.208237	33.3996
	0.208466	33.34
	0.208696	33.2406
	0.208925	33.1956
	0.209154	33.1189
	0.209383	32.9806
	0.209612	32.958
	0.209842	33.0735
	0.210071	32.9939
	0.2103	32.6046
	0.210529	32.4482
	0.210758	32.9562
	0.210987	33.5009
	0.211217	33.1008
	0.211446	32.0411
	0.211675	31.7492
	0.211904	32.7654
	0.212133	33.8877
	0.212362	33.9182
	0.212592	33.2829
	0.212821	33.0566
	0.21305	33.209
	0.213279	32.9767
	0.213508	32.4701
	0.213737	32.6126
	0.213967	33.5597
	0.214196	34.3532
	0.214425	34.3417
	0.214654	33.9952
	0.214883	34.0224
	0.215112	34.4782
	0.215342	35.0593
	0.215571	35.5845
	0.2158	35.835
	0.216029	35.5554
	0.216258	34.9973
	0.216488	34.8924
	0.216717	35.4736
	0.216946	36.0345
	0.217175	35.9165
	0.217404	35.4662
	0.217633	35.4832
	0.217863	36.0767
	0.218092	36.6467
	0.218321	36.7822
	0.21855	36.6039
	0.218779	36.2996
	0.219008	35.8509
	0.219238	35.2952
	0.219467	34.8608
	0.219696	34.6906
	0.219925	34.638
	0.220154	34.4296
	0.220383	33.9209
	0.220613	33.1972
	0.220842	32.5393
	0.221071	32.2648
	0.2213	32.4971
	0.221529	33.1044
	0.221758	33.8855
	0.221988	34.6968
	0.222217	35.3706
	0.222446	35.7172
	0.222675	35.7159
	0.222904	35.5156
	0.223134	35.157
	0.223363	34.5637
	0.223592	33.9412
	0.223821	33.805
	0.22405	34.3032
	0.224279	34.8404
	0.224509	34.8058
	0.224738	34.4306
	0.224967	34.4233
	0.225196	34.9296
	0.225425	35.4566
	0.225654	35.7771
	0.225884	36.2165
	0.226113	36.8688
	0.226342	37.1826
	0.226571	36.737
	0.2268	35.9908
	0.227029	35.7985
	0.227259	36.4228
	0.227488	37.3799
	0.227717	38.0242
	0.227946	37.9231
	0.228175	36.9093
	0.228405	35.2747
	0.228634	33.8776
	0.228863	33.6129
	0.229092	34.6227
	0.229321	36.1699
	0.22955	37.2412
	0.22978	37.1696
	0.230009	35.9578
	0.230238	34.3916
	0.230467	33.6539
	0.230696	34.29
	0.230925	35.5338
	0.231155	36.1213
	0.231384	35.7989
	0.231613	35.4941
	0.231842	35.8815
	0.232071	36.4183
	0.2323	36.1833
	0.23253	35.1627
	0.232759	34.1659
	0.232988	33.7588
	0.233217	33.8201
	0.233446	33.9977
	0.233675	34.0967
	0.233905	34.0746
	0.234134	34.0885
	0.234363	34.5048
	0.234592	35.4393
	0.234821	36.3307
	0.235051	36.4432
	0.23528	35.8246
	0.235509	35.2855
	0.235738	35.354
	0.235967	35.7712
	0.236196	36.1781
	0.236426	36.6847
	0.236655	37.3672
	0.236884	37.7528
	0.237113	37.4301
	0.237342	36.8483
	0.237571	36.7897
	0.237801	37.166
	0.23803	37.1213
	0.238259	36.4733
	0.238488	36.2521
	0.238717	37.2631
	0.238946	38.642
	0.239176	38.6239
	0.239405	36.685
	0.239634	34.2307
	0.239863	32.9577
	0.240092	33.0849
	0.240321	33.6115
	0.240551	33.899
	0.24078	34.289
	0.241009	35.144
	0.241238	35.9772
	0.241467	36.017
	0.241697	35.3167
	0.241926	34.7229
	0.242155	34.72
	0.242384	34.8184
	0.242613	34.3752
	0.242842	33.6952
	0.243072	33.8476
	0.243301	35.3963
	0.24353	37.6798
	0.243759	39.5063
	0.243988	40.2989
	0.244217	40.3246
	0.244447	40.0221
	0.244676	39.5372
	0.244905	38.9365
	0.245134	38.4173
	0.245363	38.0211
	0.245592	37.4557
	0.245822	36.6065
	0.246051	36.0439
	0.24628	36.5105
	0.246509	37.8989
	0.246738	39.239
	0.246967	39.8472
	0.247197	40.0133
	0.247426	40.295
	0.247655	40.6053
	0.247884	40.4153
	0.248113	39.5073
	0.248343	38.0465
	0.248572	36.202
	0.248801	34.2721
	0.24903	32.9734
	0.249259	32.9024
	0.249488	33.7053
	0.249718	34.4225
	0.249947	34.7262
	0.250176	35.1368
	0.250405	35.8489
	0.250634	36.1408
	0.250863	35.4355
	0.251093	34.3173
	0.251322	33.8237
	0.251551	34.1178
	0.25178	34.5426
	0.252009	34.7215
	0.252238	34.8564
	0.252468	35.0235
	0.252697	34.9687
	0.252926	34.766
	0.253155	34.9875
	0.253384	35.8605
	0.253614	36.7755
	0.253843	37.0783
	0.254072	36.9559
	0.254301	36.9974
	0.25453	37.1307
	0.254759	36.7005
	0.254989	35.6622
	0.255218	35.0054
	0.255447	35.5609
	0.255676	36.8358
	0.255905	37.6461
	0.256134	37.7025
	0.256364	37.8272
	0.256593	38.4872
	0.256822	38.917
	0.257051	38.2303
	0.25728	36.8317
	0.257509	35.9423
	0.257739	35.9897
	0.257968	36.3065
	0.258197	36.379
	0.258426	36.5043
	0.258655	36.9983
	0.258884	37.5792
	0.259114	37.9508
	0.259343	38.2911
	0.259572	38.6673
	0.259801	38.6207
	0.26003	37.9591
	0.26026	37.3714
	0.260489	37.5107
	0.260718	37.9521
	0.260947	37.9026
	0.261176	37.5367
	0.261405	37.6348
	0.261635	38.1524
	0.261864	38.2721
	0.262093	37.8378
	0.262322	37.546
	0.262551	37.4969
	0.26278	36.7808
	0.26301	35.0638
	0.263239	33.5078
	0.263468	33.2698
	0.263697	33.8607
	0.263926	33.9361
	0.264155	33.2016
	0.264385	32.5926
	0.264614	32.8687
	0.264843	33.9226
	0.265072	35.3258
	0.265301	36.694
	0.26553	37.5068
	0.26576	37.3554
	0.265989	36.5486
	0.266218	35.9045
	0.266447	35.8137
	0.266676	36.0082
	0.266906	36.3058
	0.267135	36.9756
	0.267364	38.1466
	0.267593	39.3623
	0.267822	40.0041
	0.268051	39.8011
	0.268281	38.763
	0.26851	37.0811
	0.268739	35.3904
	0.268968	34.6718
	0.269197	35.3894
	0.269426	36.8856
	0.269656	38.0188
	0.269885	38.3165
	0.270114	38.2052
	0.270343	38.2096
	0.270572	38.3076
	0.270801	38.1539
	0.271031	37.652
	0.27126	37.0756
	0.271489	36.6843
	0.271718	36.42
	0.271947	36.0979
	0.272177	35.799
	0.272406	35.8411
	0.272635	36.2889
	0.272864	36.7341
	0.273093	36.7722
	0.273322	36.5319
	0.273552	36.472
	0.273781	36.7828
	0.27401	37.276
	0.274239	37.7491
	0.274468	38.1168
	0.274697	38.2711
	0.274927	38.2106
	0.275156	38.2673
	0.275385	38.7897
	0.275614	39.6322
	0.275843	40.3886
	0.276072	41.0254
	0.276302	41.6758
	0.276531	41.8895
	0.27676	40.977
	0.276989	39.3031
	0.277218	38.2682
	0.277447	38.5117
	0.277677	39.061
	0.277906	38.9699
	0.278135	38.8473
	0.278364	39.6631
	0.278593	40.8035
	0.278823	40.7818
	0.279052	39.5774
	0.279281	38.7238
	0.27951	38.9682
	0.279739	39.3255
	0.279968	38.9
	0.280198	38.3028
	0.280427	38.5093
	0.280656	39.3748
	0.280885	40.1529
	0.281114	40.6577
	0.281343	41.0158
	0.281573	40.9457
	0.281802	40.2344
	0.282031	39.4369
	0.28226	39.2061
	0.282489	39.3286
	0.282718	39.2539
	0.282948	39.138
	0.283177	39.431
	0.283406	39.8247
	0.283635	39.6892
	0.283864	39.3269
	0.284093	39.6639
	0.284323	40.7345
	0.284552	41.5647
	0.284781	41.633
	0.28501	41.3873
	0.285239	41.1909
	0.285469	40.8755
	0.285698	40.58
	0.285927	40.8432
	0.286156	41.4214
	0.286385	41.2065
	0.286614	40.0004
	0.286844	39.2422
	0.287073	40.0418
	0.287302	41.4504
	0.287531	41.8068
	0.28776	41.0602
	0.287989	40.4944
	0.288219	40.632
	0.288448	40.7631
	0.288677	40.3914
	0.288906	39.8635
	0.289135	39.4535
	0.289364	38.9372
	0.289594	38.3165
	0.289823	38.0066
	0.290052	38.0154
	0.290281	37.8016
	0.29051	37.2747
	0.290739	37.0977
	0.290969	37.5915
	0.291198	38.1312
	0.291427	38.1652
	0.291656	38.1375
	0.291885	38.738
	0.292115	39.7585
	0.292344	40.399
	0.292573	40.3724
	0.292802	40.0337
	0.293031	39.6236
	0.29326	39.0581
	0.29349	38.4438
	0.293719	38.2359
	0.293948	38.7294
	0.294177	39.6826
	0.294406	40.5028
	0.294635	40.6329
	0.294865	39.8506
	0.295094	38.4734
	0.295323	37.2764
	0.295552	36.9967
	0.295781	37.8253
	0.29601	39.3463
	0.29624	40.8339
	0.296469	41.645
	0.296698	41.649
	0.296927	41.3744
	0.297156	41.3916
	0.297386	41.4474
	0.297615	40.7271
	0.297844	39.2657
	0.298073	38.4638
	0.298302	39.5419
	0.298531	41.8951
	0.298761	43.7957
	0.29899	44.5233
	0.299219	44.8921
	0.299448	45.6378
	0.299677	46.277
	0.299906	46.0023
	0.300136	44.9698
	0.300365	44.0865
	0.300594	43.9486
	0.300823	44.5232
	0.301052	45.5354
	0.301281	46.611
	0.301511	47.2657
	0.30174	47.3237
	0.301969	47.2521
	0.302198	47.5922
	0.302427	48.1377
	0.302656	48.2123
	0.302886	47.7573
	0.303115	47.5211
	0.303344	47.9336
	0.303573	48.3356
	0.303802	47.8106
	0.304032	46.5248
	0.304261	45.721
	0.30449	46.3395
	0.304719	47.9843
	0.304948	49.3876
	0.305177	49.7014
	0.305407	49.1716
	0.305636	48.6425
	0.305865	48.6164
	0.306094	48.8902
	0.306323	48.9783
	0.306552	48.6326
	0.306782	47.853
	0.307011	46.6566
	0.30724	45.19
	0.307469	44.0247
	0.307698	43.8894
	0.307927	44.8563
	0.308157	46.0567
	0.308386	46.5365
	0.308615	46.2657
	0.308844	45.963
	0.309073	45.9783
	0.309302	45.7865
	0.309532	44.7849
	0.309761	43.2729
	0.30999	42.2328
	0.310219	42.1153
	0.310448	42.1672
	0.310678	41.2452
	0.310907	39.2506
	0.311136	37.4202
	0.311365	36.9636
	0.311594	37.6546
	0.311823	38.227
	0.312053	38.0965
	0.312282	38.0201
	0.312511	38.7728
	0.31274	39.8734
	0.312969	40.3181
	0.313198	40.0984
	0.313428	40.0362
	0.313657	40.2795
	0.313886	40.0538
	0.314115	39.1138
	0.314344	38.3795
	0.314573	38.5882
	0.314803	39.1976
	0.315032	39.3827
	0.315261	39.4425
	0.31549	40.2943
	0.315719	41.9668
	0.315948	43.5044
	0.316178	44.2052
	0.316407	44.1802
	0.316636	43.8022
	0.316865	43.349
	0.317094	43.1636
	0.317324	43.4822
	0.317553	44.0502
	0.317782	44.4169
	0.318011	44.5232
	0.31824	44.5134
	0.318469	44.2506
	0.318699	43.7115
	0.318928	43.5558
	0.319157	44.3855
	0.319386	45.5996
	0.319615	45.9946
	0.319844	45.4395
	0.320074	44.878
	0.320303	44.6886
	0.320532	44.3206
	0.320761	43.7322
	0.32099	43.7549
	0.321219	44.5258
	0.321449	44.9644
	0.321678	44.5761
	0.321907	44.4512
	0.322136	45.4897
	0.322365	46.8629
	0.322595	47.4253
	0.322824	47.5287
	0.323053	47.999
	0.323282	48.2555
	0.323511	47.1637
	0.32374	45.2123
	0.32397	44.097
	0.324199	44.3204
	0.324428	44.7939
	0.324657	44.791
	0.324886	44.7609
	0.325115	45.0524
	0.325345	45.2737
	0.325574	45.2545
	0.325803	45.3973
	0.326032	45.7093
	0.326261	45.5861
	0.32649	44.8949
	0.32672	44.2638
	0.326949	44.0296
	0.327178	43.9052
	0.327407	43.8571
	0.327636	44.1808
	0.327865	44.5067
	0.328095	43.9955
	0.328324	42.8362
	0.328553	42.2136
	0.328782	42.3736
	0.329011	42.1726
	0.329241	41.1381
	0.32947	40.4079
	0.329699	40.7186
	0.329928	41.0278
	0.330157	40.3981
	0.330386	39.8371
	0.330616	40.6507
	0.330845	42.0486
	0.331074	42.2098
	0.331303	41.0736
	0.331532	40.2695
	0.331761	40.5934
	0.331991	41.2455
	0.33222	41.4858
	0.332449	41.4867
	0.332678	41.4531
	0.332907	41.2732
	0.333136	41.1851
	0.333366	41.5399
	0.333595	41.7967
	0.333824	41.0478
	0.334053	39.7157
	0.334282	39.3685
	0.334511	40.4778
	0.334741	41.6604
	0.33497	41.6748
	0.335199	40.9431
	0.335428	40.4206
	0.335657	40.1393
	0.335887	39.8036
	0.336116	39.8596
	0.336345	40.8201
	0.336574	42.0986
	0.336803	42.6167
	0.337032	42.3017
	0.337262	42.0506
	0.337491	42.3755
	0.33772	42.9595
	0.337949	43.5133
	0.338178	44.198
	0.338407	44.9655
	0.338637	45.1795
	0.338866	44.3535
	0.339095	42.9151
	0.339324	41.8064
	0.339553	41.4576
	0.339782	41.522
	0.340012	41.5879
	0.340241	41.6935
	0.34047	41.897
	0.340699	41.7618
	0.340928	40.9003
	0.341157	39.9437
	0.341387	40.1816
	0.341616	41.9146
	0.341845	43.8435
	0.342074	44.6298
	0.342303	44.4711
	0.342533	44.398
	0.342762	44.5392
	0.342991	44.1298
	0.34322	43.0606
	0.343449	42.3015
	0.343678	42.5881
	0.343908	43.5781
	0.344137	44.5929
	0.344366	45.4044
	0.344595	45.9513
	0.344824	46.0236
	0.345053	45.6995
	0.345283	45.5321
	0.345512	45.8337
	0.345741	46.188
	0.34597	46.0301
	0.346199	45.3266
	0.346428	44.412
	0.346658	43.5739
	0.346887	43.0671
	0.347116	43.1001
	0.347345	43.5258
	0.347574	43.9296
	0.347804	44.2016
	0.348033	44.5579
	0.348262	44.8669
	0.348491	44.5997
	0.34872	43.7309
	0.348949	43.0299
	0.349179	43.0546
	0.349408	43.4445
	0.349637	43.6209
	0.349866	43.5795
	0.350095	43.5002
	0.350324	43.1747
	0.350554	42.4213
	0.350783	41.5858
	0.351012	41.0517
	0.351241	40.715
	0.35147	40.514
	0.351699	40.9588
	0.351929	42.3862
	0.352158	44.0466
	0.352387	44.7049
	0.352616	44.0163
	0.352845	42.7532
	0.353074	41.8895
	0.353304	41.9835
	0.353533	43.1738
	0.353762	45.1469
	0.353991	47.211
	0.35422	48.8251
	0.35445	49.8691
	0.354679	50.159
	0.354908	49.2819
	0.355137	47.4439
	0.355366	45.8505
	0.355595	45.4125
	0.355825	45.4884
	0.356054	44.7632
	0.356283	43.0649
	0.356512	41.4795
	0.356741	40.9501
	0.35697	41.581
	0.3572	43.0079
	0.357429	44.5572
	0.357658	45.364
	0.357887	45.3341
	0.358116	45.6747
	0.358345	47.324
	0.358575	49.1384
	0.358804	49.0362
	0.359033	46.9087
	0.359262	44.8897
	0.359491	44.4974
	0.35972	45.02
	0.35995	45.2059
	0.360179	45.0106
	0.360408	44.8514
	0.360637	44.5252
	0.360866	44.0023
	0.361096	44.204
	0.361325	45.7151
	0.361554	47.4771
	0.361783	47.9982
	0.362012	47.3204
	0.362241	46.6264
	0.362471	46.3771
	0.3627	46.0965
	0.362929	45.7207
	0.363158	45.8471
	0.363387	46.5855
	0.363616	47.2759
	0.363846	47.5545
	0.364075	47.788
	0.364304	48.2112
	0.364533	48.4352
	0.364762	48.1074
	0.364991	47.4204
	0.365221	46.7165
	0.36545	46.161
	0.365679	46.0059
	0.365908	46.5654
	0.366137	47.6376
	0.366366	48.4814
	0.366596	48.684
	0.366825	48.6083
	0.367054	48.7004
	0.367283	48.8328
	0.367512	48.7273
	0.367742	48.6412
	0.367971	49.1391
	0.3682	50.3097
	0.368429	51.5341
	0.368658	51.9723
	0.368887	51.1788
	0.369117	49.5047
	0.369346	48.0674
	0.369575	47.9577
	0.369804	49.0895
	0.370033	50.0644
	0.370262	49.6249
	0.370492	48.1408
	0.370721	47.2038
	0.37095	47.7342
	0.371179	48.965
	0.371408	49.5115
	0.371637	49.0668
	0.371867	48.6243
	0.372096	49.1264
	0.372325	50.3109
	0.372554	51.0797
	0.372783	50.7859
	0.373013	49.8531
	0.373242	49.1146
	0.373471	48.8519
	0.3737	48.7643
	0.373929	48.7491
	0.374158	49.2428
	0.374388	50.5239
	0.374617	51.9787
	0.374846	52.5548
	0.375075	51.9737
	0.375304	51.0409
	0.375533	50.5402
	0.375763	50.2289
	0.375992	49.3679
	0.376221	48.0062
	0.37645	47.1335
	0.376679	47.4916
	0.376908	48.7472
	0.377138	50.041
	0.377367	50.9057
	0.377596	51.3382
	0.377825	51.3879
	0.378054	51.166
	0.378283	51.0423
	0.378513	51.3402
	0.378742	51.9031
	0.378971	52.3634
	0.3792	52.7605
	0.379429	53.4583
	0.379659	54.4662
	0.379888	55.2749
	0.380117	55.4217
	0.380346	54.8676
	0.380575	53.8402
	0.380804	52.7471
	0.381034	52.2269
	0.381263	52.6883
	0.381492	53.6059
	0.381721	53.8371
	0.38195	52.9699
	0.382179	51.9028
	0.382409	51.7394
	0.382638	52.5555
	0.382867	53.6655
	0.383096	54.6114
	0.383325	55.2628
	0.383554	55.314
	0.383784	54.5414
	0.384013	53.5451
	0.384242	53.4102
	0.384471	54.3348
	0.3847	55.1984
	0.384929	54.9181
	0.385159	53.8078
	0.385388	53.0494
	0.385617	53.044
	0.385846	52.958
	0.386075	52.0711
	0.386305	51.0076
	0.386534	51.0668
	0.386763	52.467
	0.386992	53.8862
	0.387221	54.0145
	0.38745	53.0893
	0.38768	52.3882
	0.387909	52.5008
	0.388138	52.8127
	0.388367	52.681
	0.388596	52.3172
	0.388825	52.1841
	0.389055	52.2143
	0.389284	52.1791
	0.389513	52.294
	0.389742	52.7652
	0.389971	53.1235
	0.3902	52.8428
	0.39043	52.4314
	0.390659	52.9786
	0.390888	54.5287
	0.391117	55.8271
	0.391346	56.0294
	0.391575	55.8411
	0.391805	56.3754
	0.392034	57.5351
	0.392263	58.318
	0.392492	58.3355
	0.392721	58.1435
	0.392951	58.1552
	0.39318	58.0999
	0.393409	57.7741
	0.393638	57.6019
	0.393867	57.9983
	0.394096	58.6475
	0.394326	58.923
	0.394555	58.769
	0.394784	58.6663
	0.395013	58.8099
	0.395242	58.7728
	0.395471	58.0677
	0.395701	56.7632
	0.39593	55.4751
	0.396159	54.9393
	0.396388	55.5826
	0.396617	57.2399
	0.396846	59.1884
	0.397076	60.6118
	0.397305	61.1109
	0.397534	60.7419
	0.397763	59.7606
	0.397992	58.6165
	0.398222	58.0268
	0.398451	58.5291
	0.39868	59.8573
	0.398909	61.1769
	0.399138	62.0294
	0.399367	62.5681
	0.399597	62.7754
	0.399826	62.1894
	0.400055	60.8667
	0.400284	59.9186
	0.400513	60.2902
	0.400742	61.402
	0.400972	61.8967
	0.401201	61.5559
	0.40143	61.5237
	0.401659	62.5564
	0.401888	63.983
	0.402117	64.7584
	0.402347	64.787
	0.402576	64.6733
	0.402805	64.6804
	0.403034	64.5396
	0.403263	64.0984
	0.403492	63.7169
	0.403722	64.0361
	0.403951	65.4631
	0.40418	67.7245
	0.404409	69.8908
	0.404638	71.1139
	0.404868	71.3778
	0.405097	71.2541
	0.405326	71.0436
	0.405555	70.6794
	0.405784	70.3769
	0.406013	70.5709
	0.406243	71.0293
	0.406472	70.893
	0.406701	70.0383
	0.40693	69.5806
	0.407159	70.3568
	0.407388	71.5912
	0.407618	71.9161
	0.407847	71.2353
	0.408076	70.647
	0.408305	70.7982
	0.408534	71.298
	0.408763	71.7299
	0.408993	72.2981
	0.409222	73.211
	0.409451	74.1172
	0.40968	74.527
	0.409909	74.4068
	0.410138	74.1095
	0.410368	73.9887
	0.410597	74.2199
	0.410826	74.7702
	0.411055	75.4639
	0.411284	76.2424
	0.411514	77.3002
	0.411743	78.7493
	0.411972	80.268
	0.412201	81.3911
	0.41243	82.0685
	0.412659	82.6327
	0.412889	83.2777
	0.413118	83.8588
	0.413347	84.1427
	0.413576	84.0021
	0.413805	83.4567
	0.414034	82.7531
	0.414264	82.2716
	0.414493	82.1571
	0.414722	82.2478
	0.414951	82.5089
	0.41518	83.1219
	0.415409	83.8698
	0.415639	84.0079
	0.415868	83.3115
	0.416097	82.757
	0.416326	83.4076
	0.416555	84.9497
	0.416784	86.1306
	0.417014	86.4231
	0.417243	86.4285
	0.417472	86.7819
	0.417701	87.5311
	0.41793	88.5492
	0.41816	89.6871
	0.418389	90.4722
	0.418618	90.4932
	0.418847	90.1597
	0.419076	90.2761
	0.419305	90.8427
	0.419535	91.181
	0.419764	91.295
	0.419993	92.0418
	0.420222	93.7316
	0.420451	95.6755
	0.42068	97.5143
	0.42091	99.8384
	0.421139	102.841
	0.421368	105.422
	0.421597	106.533
	0.421826	106.618
	0.422055	106.818
	0.422285	107.425
	0.422514	108.049
	0.422743	108.768
	0.422972	110.026
	0.423201	111.678
	0.423431	113.08
	0.42366	114.041
	0.423889	114.982
	0.424118	116.258
	0.424347	117.889
	0.424576	119.784
	0.424806	121.66
	0.425035	123.055
	0.425264	123.974
	0.425493	125.193
	0.425722	127.202
	0.425951	129.274
	0.426181	130.47
	0.42641	131.24
	0.426639	132.916
	0.426868	135.611
	0.427097	137.819
	0.427326	138.502
	0.427556	138.615
	0.427785	139.902
	0.428014	142.733
	0.428243	145.844
	0.428472	147.98
	0.428701	149.241
	0.428931	150.778
	0.42916	153.435
	0.429389	156.861
	0.429618	159.917
	0.429847	161.912
	0.430077	163.261
	0.430306	164.899
	0.430535	167.318
	0.430764	170.35
	0.430993	173.544
	0.431222	176.471
	0.431452	178.997
	0.431681	181.662
	0.43191	185.473
	0.432139	190.799
	0.432368	196.748
	0.432597	202.176
	0.432827	207.029
	0.433056	212.041
	0.433285	217.332
	0.433514	222.216
	0.433743	226.438
	0.433972	230.703
	0.434202	235.719
	0.434431	241.399
	0.43466	247.383
	0.434889	253.75
	0.435118	260.731
	0.435347	268.142
	0.435577	275.604
	0.435806	283.192
	0.436035	291.522
	0.436264	301.172
	0.436493	312.063
	0.436723	323.392
	0.436952	334.376
	0.437181	345.293
	0.43741	357.489
	0.437639	371.874
	0.437868	387.696
	0.438098	403.495
	0.438327	419.1
	0.438556	435.801
	0.438785	454.531
	0.439014	474.909
	0.439243	496.404
	0.439473	519.39
	0.439702	544.312
	0.439931	570.588
	0.44016	597.263
	0.440389	624.372
	0.440618	652.803
	0.440848	682.98
	0.441077	714.277
	0.441306	745.537
	0.441535	775.558
	0.441764	803.25
	0.441993	828.005
	0.442223	850.025
	0.442452	869.858
	0.442681	887.613
	0.44291	902.962
	0.443139	915.703
	0.443369	925.804
	0.443598	932.936
	0.443827	936.545
	0.444056	936.479
	0.444285	933.154
	0.444514	926.992
	0.444744	918.089
	0.444973	906.561
	0.445202	892.903
	0.445431	877.799
	0.44566	861.735
	0.445889	844.849
	0.446119	827.003
	0.446348	808.03
	0.446577	788.103
	0.446806	767.881
	0.447035	748.131
	0.447264	729.27
	0.447494	711.403
	0.447723	694.581
	0.447952	678.629
	0.448181	662.876
	0.44841	646.622
	0.44864	630.076
	0.448869	614.396
	0.449098	600.557
	0.449327	588.412
	0.449556	577.101
	0.449785	566.173
	0.450015	556.04
	0.450244	547.452
	0.450473	540.746
	0.450702	535.606
	0.450931	531.384
	0.45116	527.628
	0.45139	524.352
	0.451619	521.815
	0.451848	520.119
	0.452077	519.204
	0.452306	519.23
	0.452535	520.735
	0.452765	524.2
	0.452994	529.503
	0.453223	535.952
	0.453452	542.842
	0.453681	549.906
	0.45391	557.332
	0.45414	565.573
	0.454369	575.234
	0.454598	586.869
	0.454827	600.591
	0.455056	615.851
	0.455286	631.939
	0.455515	648.902
	0.455744	667.771
	0.455973	689.56
	0.456202	714.102
	0.456431	740.227
	0.456661	767.155
	0.45689	795.406
	0.457119	826.219
	0.457348	860.36
	0.457577	897.754
	0.457806	938.093
	0.458036	981.451
[truncated: 90,368 more rows]

## Sheet: Supplementary Fig. 3
	m/z	Intensity
	219.994	0
	219.997	0
	220.001	0
	220.004	0
	220.007	0
	220.011	0
	220.014	0
	220.017	0
	220.021	0
	220.024	0
	220.027	0
	220.031	0
	220.034	0
	220.038	0
	220.041	0
	220.044	0
	220.048	0
	220.051	0
	220.054	0
	220.058	0
	220.061	0
	220.064	0
	220.068	0
	220.071	0
	220.075	0
	220.078	0
	220.081	0
	220.085	0
	220.088	0
	220.091	0
	220.095	0
	220.098	0
	220.101	0
	220.105	0
	220.108	0
	220.112	0
	220.115	0
	220.118	0
	220.122	0
	220.125	0
	220.128	0
	220.132	0
	220.135	0
	220.138	0
	220.142	0
	220.145	0
	220.149	0
	220.152	0
	220.155	0
	220.159	0
	220.162	0
	220.165	0
	220.169	0
	220.172	0
	220.175	0
	220.179	0
	220.182	0
	220.186	0
	220.189	0
	220.192	0
	220.196	0
	220.199	0
	220.202	0
	220.206	0
	220.209	0
	220.212	0
	220.216	0
	220.219	0
	220.223	0
	220.226	0
	220.229	0
	220.233	0
	220.236	0
	220.239	0
	220.243	0
	220.246	0
	220.249	0
	220.253	0
	220.256	0
	220.26	0
	220.263	0
	220.266	0
	220.27	0
	220.273	0
	220.276	0
	220.28	0
	220.283	0
	220.286	0
	220.29	0
	220.293	0
	220.297	0
	220.3	0
	220.303	0
	220.307	0
	220.31	0
	220.313	0
	220.317	0
	220.32	0
	220.323	0
	220.327	0
	220.33	0
	220.334	0
	220.337	0
	220.34	0
	220.344	0
	220.347	0
	220.35	0
	220.354	0
	220.357	0
	220.36	0
	220.364	0
	220.367	0
	220.371	0
	220.374	0
	220.377	0
	220.381	0
	220.384	0
	220.387	0
	220.391	0
	220.394	0
	220.398	0
	220.401	0
	220.404	0
	220.408	0
	220.411	0
	220.414	0
	220.418	0
	220.421	0
	220.424	0
	220.428	0
	220.431	0
	220.435	0
	220.438	0
	220.441	0
	220.445	0
	220.448	0
	220.451	0
	220.455	0
	220.458	0
	220.461	0
	220.465	0
	220.468	0
	220.472	0
	220.475	0
	220.478	0
	220.482	0
	220.485	0
	220.488	0
	220.492	0
	220.495	0
	220.498	0
	220.502	0
	220.505	0
	220.509	0
	220.512	0
	220.515	0
	220.519	0
	220.522	0
	220.525	0
	220.529	0
	220.532	0
	220.536	0
	220.539	0
	220.542	0
	220.546	0
	220.549	0
	220.552	0
	220.556	0
	220.559	0
	220.562	0
	220.566	0
	220.569	0
	220.573	0
	220.576	0
	220.579	0
	220.583	0
	220.586	0
	220.589	0
	220.593	0
	220.596	0
	220.599	0
	220.603	0
	220.606	0
	220.61	0
	220.613	0
	220.616	0
	220.62	0
	220.623	0
	220.626	0
	220.63	0
	220.633	0
	220.637	0
	220.64	0
	220.643	0
	220.647	0
	220.65	0
	220.653	0
	220.657	0
	220.66	0
	220.663	0
	220.667	0
	220.67	0
	220.674	0
	220.677	0
	220.68	0
	220.684	0
	220.687	0
	220.69	0
	220.694	0
	220.697	0
	220.7	0
	220.704	0
	220.707	0
	220.711	0
	220.714	0
	220.717	0
	220.721	0
	220.724	0
	220.727	0
	220.731	0
	220.734	0
	220.738	0
	220.741	0
	220.744	0
	220.748	0
	220.751	0
	220.754	0
	220.758	0
	220.761	0
	220.764	0
	220.768	0
	220.771	0
	220.775	0
	220.778	0
	220.781	0
	220.785	0
	220.788	0
	220.791	0
	220.795	0
	220.798	0
	220.802	0
	220.805	0
	220.808	0
	220.812	0
	220.815	0
	220.818	0
	220.822	0
	220.825	0
	220.828	0
	220.832	0
	220.835	0
	220.839	0
	220.842	0
	220.845	0
	220.849	0
	220.852	0
	220.855	0
	220.859	0
	220.862	0
	220.866	0
	220.869	0
	220.872	0
	220.876	0
	220.879	0
	220.882	0
	220.886	0
	220.889	0
	220.892	0
	220.896	0
	220.899	0
	220.903	0
	220.906	0
	220.909	0
	220.913	0
	220.916	0
	220.919	0
	220.923	0
	220.926	0
	220.93	0
	220.933	0
	220.936	0
	220.94	0
	220.943	0
	220.946	0
	220.95	0
	220.953	0
	220.956	0
	220.96	0
	220.963	0
	220.967	0
	220.97	0
	220.973	0
	220.977	0
	220.98	0
	220.983	0
	220.987	0
	220.99	0
	220.994	0
	220.997	0
	221	0
	221.004	0
	221.007	0
	221.01	0
	221.014	0
	221.017	0
	221.021	0
	221.024	0
	221.027	0
	221.031	0
	221.034	0
	221.037	0
	221.041	0
	221.044	0
	221.047	0
	221.051	0
	221.054	0
	221.058	0
	221.061	0
	221.064	0
	221.068	0
	221.071	0
	221.074	0
	221.078	0
	221.081	0
	221.085	0
	221.088	0
	221.091	0
	221.095	0
	221.098	0
	221.101	0
	221.105	0
	221.108	0
	221.112	0
	221.115	0
	221.118	0
	221.122	0
	221.125	0
	221.128	0
	221.132	0
	221.135	0
	221.138	0
	221.142	0
	221.145	0
	221.149	0
	221.152	0
	221.155	0
	221.159	0
	221.162	0
	221.165	0
	221.169	0
	221.172	0
	221.176	0
	221.179	0
	221.182	0
	221.186	0
	221.189	0
	221.192	0
	221.196	0
	221.199	0
	221.203	0
	221.206	0
	221.209	0
	221.213	0
	221.216	0
	221.219	0
	221.223	0
	221.226	0
	221.23	0
	221.233	0
	221.236	0
	221.24	0
	221.243	0
	221.246	0
	221.25	0
	221.253	0
	221.256	0
	221.26	0
	221.263	0
	221.267	0
	221.27	0
	221.273	0
	221.277	0
	221.28	0
	221.283	0
	221.287	0
	221.29	0
	221.294	0
	221.297	0
	221.3	0
	221.304	0
	221.307	0
	221.31	0
	221.314	0
	221.317	0
	221.321	0
	221.324	0
	221.327	0
	221.331	0
	221.334	0
	221.337	0
	221.341	0
	221.344	0
	221.348	0
	221.351	0
	221.354	0
	221.358	0
	221.361	0
	221.364	0
	221.368	0
	221.371	0
	221.375	0
	221.378	0
	221.381	0
	221.385	0
	221.388	0
	221.391	0
	221.395	0
	221.398	0
	221.402	0
	221.405	0
	221.408	0
	221.412	0
	221.415	0
	221.418	0
	221.422	0
	221.425	0
	221.428	0
	221.432	0
	221.435	0
	221.439	0
	221.442	0
	221.445	0
	221.449	0
	221.452	0
	221.455	0
	221.459	0
	221.462	0
	221.466	0
	221.469	0
	221.472	0
	221.476	0
	221.479	0
	221.482	0
	221.486	0
	221.489	0
	221.493	0
	221.496	0
	221.499	0
	221.503	0
	221.506	0
	221.509	0
	221.513	0
	221.516	0
	221.52	0
	221.523	0
	221.526	0
	221.53	0
	221.533	0
	221.536	0
	221.54	0
	221.543	0
	221.547	0
	221.55	0
	221.553	0
	221.557	0
	221.56	0
	221.563	0
	221.567	0
	221.57	0
	221.574	0
	221.577	0
	221.58	0
	221.584	0
	221.587	0
	221.59	0
	221.594	0
	221.597	0
	221.601	0
	221.604	0
	221.607	0
	221.611	0
	221.614	0
	221.617	0
	221.621	0
	221.624	0
	221.628	0
	221.631	0
	221.634	0
	221.638	0
	221.641	0
	221.644	0
	221.648	0
	221.651	0
	221.655	0
	221.658	0
	221.661	0
	221.665	0
	221.668	0
	221.671	0
	221.675	0
	221.678	0
	221.682	0
	221.685	0
	221.688	0
	221.692	0
	221.695	0
	221.698	0
	221.702	0
	221.705	0
	221.709	0
	221.712	0
	221.715	0
	221.719	0
	221.722	0
	221.725	0
	221.729	0
	221.732	0
	221.736	0
	221.739	0
	221.742	0
	221.746	0
	221.749	0
	221.752	0
	221.756	0
	221.759	0
	221.763	0
	221.766	0
	221.769	0
	221.773	0
	221.776	0
	221.779	0
	221.783	0
	221.786	0
	221.79	0
	221.793	0
	221.796	0
	221.8	0
	221.803	0
	221.806	0
	221.81	0
	221.813	0
	221.817	0
	221.82	0
	221.823	0
	221.827	0
	221.83	0
	221.833	0
	221.837	0
	221.84	0
	221.844	0
	221.847	0
	221.85	0
	221.854	0
	221.857	0
	221.86	0
	221.864	0
	221.867	0
	221.871	0
	221.874	0
	221.877	0
	221.881	0
	221.884	0
	221.887	0
	221.891	0
	221.894	0
	221.898	0
	221.901	0
	221.904	0
	221.908	0
	221.911	0
	221.914	0
	221.918	0
	221.921	0
	221.925	0
	221.928	0
	221.931	0
	221.935	0
	221.938	0
	221.942	0
	221.945	0
	221.948	0
	221.952	0
	221.955	0
	221.958	0
	221.962	0
	221.965	0
	221.969	0
	221.972	0
	221.975	0
	221.979	0
	221.982	0
	221.985	0
	221.989	0
	221.992	0
	221.996	0
	221.999	0
	222.002	0
	222.006	0
	222.009	0
	222.012	0
	222.016	0
	222.019	0
	222.023	0
	222.026	0
	222.029	0
	222.033	0
	222.036	0
	222.039	0
	222.043	0
	222.046	0
	222.05	0
	222.053	0
	222.056	0
	222.06	0
	222.063	0
	222.066	0
	222.07	0
	222.073	0
	222.077	0
	222.08	0
	222.083	0
	222.087	0
	222.09	0
	222.094	0
	222.097	0
	222.1	0
	222.104	0
	222.107	0
	222.11	0
	222.114	0
	222.117	0
	222.121	0
	222.124	0
	222.127	0
	222.131	0
	222.134	0
	222.137	0
	222.141	0
	222.144	0
	222.148	0
	222.151	0
	222.154	0
	222.158	0
	222.161	0
	222.164	0
	222.168	0
	222.171	0
	222.175	0
	222.178	0
	222.181	0
	222.185	0
	222.188	0
	222.191	0
	222.195	0
	222.198	0
	222.202	0
	222.205	0
	222.208	0
	222.212	0
	222.215	0
	222.219	0
	222.222	0
	222.225	0
	222.229	0
	222.232	0
	222.235	0
	222.239	0
	222.242	0
	222.246	0
	222.249	0
	222.252	0
	222.256	0
	222.259	0
	222.262	0
	222.266	0
	222.269	0
	222.273	0
	222.276	0
	222.279	0
	222.283	0
	222.286	0
	222.289	0
	222.293	0
	222.296	0
	222.3	0
	222.303	0
	222.306	0
	222.31	0
	222.313	0
	222.317	0
	222.32	0
	222.323	0
	222.327	0
	222.33	0
	222.333	0
	222.337	0
	222.34	0
	222.344	0
	222.347	0
	222.35	0
	222.354	0
	222.357	0
	222.36	0
	222.364	0
	222.367	0
	222.371	0
	222.374	0
	222.377	0
	222.381	0
	222.384	0
	222.388	0
	222.391	0
	222.394	0
	222.398	0
	222.401	0
	222.404	0
	222.408	0
	222.411	0
	222.415	0
	222.418	0
	222.421	0
	222.425	0
	222.428	0
	222.431	0
	222.435	0
	222.438	0
	222.442	0
	222.445	0
	222.448	0
	222.452	0
	222.455	0
	222.459	0
	222.462	0
	222.465	0
	222.469	0
	222.472	0
	222.475	0
	222.479	0
	222.482	0
	222.486	0
	222.489	0
	222.492	0
	222.496	0
	222.499	0
	222.502	0
	222.506	0
	222.509	0
	222.513	0
	222.516	0
	222.519	0
	222.523	0
	222.526	0
	222.53	0
	222.533	0
	222.536	0
	222.54	0
	222.543	0
	222.546	0
	222.55	0
	222.553	0
	222.557	0
	222.56	0
	222.563	0
	222.567	0
	222.57	0
	222.573	0
	222.577	0
	222.58	0
	222.584	0
	222.587	0
	222.59	0
	222.594	0
	222.597	0
	222.601	0
	222.604	0
	222.607	0
	222.611	0
	222.614	0
	222.617	0
	222.621	0
	222.624	0
	222.628	0
	222.631	0
	222.634	0
	222.638	0
	222.641	0
	222.645	0
	222.648	0
	222.651	0
	222.655	0
	222.658	0
	222.661	0
	222.665	0
	222.668	0
	222.672	0
	222.675	0
	222.678	0
	222.682	0
	222.685	0
	222.688	0
	222.692	0
	222.695	0
	222.699	0
	222.702	0
	222.705	0
	222.709	0
	222.712	0
	222.716	0
	222.719	0
	222.722	0
	222.726	0
	222.729	0
	222.732	0
	222.736	0
	222.739	0
	222.743	0
	222.746	0
	222.749	0
	222.753	0
	222.756	0
	222.76	0
	222.763	0
	222.766	0
	222.77	0
	222.773	0
	222.776	0
	222.78	0
	222.783	0
	222.787	0
	222.79	0
	222.793	0
	222.797	0
	222.8	0
	222.804	0
	222.807	0
	222.81	0
	222.814	0
	222.817	0
	222.82	0
	222.824	0
	222.827	0
	222.831	0
	222.834	0
	222.837	0
	222.841	0
	222.844	0
	222.848	0
	222.851	0
	222.854	0
	222.858	0
	222.861	0
	222.864	0
	222.868	0
	222.871	0
	222.875	0
	222.878	0
	222.881	0
	222.885	0
	222.888	0
	222.892	0
	222.895	0
	222.898	0
	222.902	0
	222.905	0
	222.908	0
	222.912	0
	222.915	0
	222.919	0
	222.922	0
	222.925	0
	222.929	0
	222.932	0
	222.936	0
	222.939	0
	222.942	0
	222.946	0
	222.949	0
	222.952	0
	222.956	0
	222.959	0
	222.963	0
	222.966	0
	222.969	0
	222.973	0
	222.976	0
	222.98	0
	222.983	0
	222.986	0
	222.99	0
	222.993	0
	222.996	0
	223	0
	223.003	0
	223.007	0
	223.01	0
	223.013	0
	223.017	0
	223.02	0
	223.024	0
	223.027	0
	223.03	0
	223.034	0
	223.037	0
	223.04	0
	223.044	0
	223.047	0
	223.051	0
	223.054	0
	223.057	0
	223.061	0
	223.064	0
	223.068	0
	223.071	0
	223.074	0
	223.078	0
	223.081	0
	223.084	0
	223.088	0
	223.091	0
	223.095	0
	223.098	0
	223.101	0
	223.105	0
	223.108	0
	223.112	0
	223.115	0
	223.118	0
	223.122	0
	223.125	0
	223.128	0
	223.132	0
	223.135	0
	223.139	0
	223.142	0
	223.145	0
	223.149	0
	223.152	0
	223.156	0
	223.159	0
	223.162	0
	223.166	0
	223.169	0
	223.172	0
	223.176	0
	223.179	0
	223.183	0
	223.186	0
	223.189	0
	223.193	0
	223.196	0
	223.2	0
	223.203	0
	223.206	0
	223.21	0
	223.213	0
	223.217	0
	223.22	0
	223.223	0
	223.227	0
	223.23	0
	223.233	0
	223.237	0
	223.24	0
	223.244	0
	223.247	0
	223.25	0
	223.254	0
	223.257	0
	223.261	0
	223.264	0
	223.267	0
	223.271	0
	223.274	0
	223.277	0
	223.281	0
	223.284	0
	223.288	0
	223.291	0
	223.294	0
	223.298	0
	223.301	0
	223.305	0
	223.308	0
	223.311	0
	223.315	0
	223.318	0
	223.322	0
	223.325	0
	223.328	0
	223.332	0
	223.335	0
	223.338	0
	223.342	0
	223.345	0
	223.349	0
	223.352	0
	223.355	0
	223.359	0
	223.362	0
	223.366	0
	223.369	0
	223.372	0
	223.376	0
	223.379	0
	223.383	0
	223.386	0
	223.389	0
	223.393	0
	223.396	0
	223.399	0
	223.403	0
	223.406	0
	223.41	0
	223.413	0
	223.416	0
	223.42	0
	223.423	0
	223.427	0
	223.43	0
	223.433	0
	223.437	0
	223.44	0
	223.444	0
	223.447	0
	223.45	0
	223.454	0
	223.457	0
	223.46	0
	223.464	0
	223.467	0
	223.471	0
	223.474	0
	223.477	0
	223.481	0
	223.484	0
	223.488	0
	223.491	0
	223.494	0
	223.498	0
	223.501	0
	223.505	0
	223.508	0
	223.511	0
	223.515	0
	223.518	0
	223.521	0
	223.525	0
	223.528	0
	223.532	0
	223.535	0
	223.538	0
	223.542	0
	223.545	0
	223.549	0
	223.552	0
	223.555	0
	223.559	0
	223.562	0
	223.566	0
	223.569	0
	223.572	0
	223.576	0
	223.579	0
	223.582	0
	223.586	0
	223.589	0
	223.593	0
	223.596	0
	223.599	0
	223.603	0
	223.606	0
	223.61	0
	223.613	0
	223.616	0
	223.62	0
	223.623	0
	223.627	0
	223.63	0
	223.633	0
	223.637	0
	223.64	0
	223.643	0
	223.647	0
	223.65	0
	223.654	0
	223.657	0
	223.66	0
	223.664	0
	223.667	0
	223.671	0
	223.674	0
	223.677	0
	223.681	0
	223.684	0
	223.688	0
	223.691	0
	223.694	0
	223.698	0
	223.701	0
	223.705	0
	223.708	0
	223.711	0
	223.715	0
	223.718	0
	223.721	0
	223.725	0
	223.728	0
	223.732	0
	223.735	0
	223.738	0
	223.742	0
	223.745	0
	223.749	0
	223.752	0
	223.755	0
	223.759	0
	223.762	0
	223.766	0
	223.769	0
	223.772	0
	223.776	0
	223.779	0
	223.783	0
	223.786	0
	223.789	0
	223.793	0
	223.796	0
	223.799	0
	223.803	0
	223.806	0
	223.81	0
	223.813	0
	223.816	0
	223.82	0
	223.823	0
	223.827	0
	223.83	0
	223.833	0
	223.837	0
	223.84	0
	223.844	0
	223.847	0
	223.85	0
	223.854	0
	223.857	0
	223.861	0
	223.864	0
	223.867	0
	223.871	0
	223.874	0
	223.877	0
	223.881	0
	223.884	0
	223.888	0
	223.891	0
	223.894	0
	223.898	0
	223.901	0
	223.905	0
	223.908	0
	223.911	0
	223.915	0
	223.918	0
	223.922	0
	223.925	0
	223.928	0
	223.932	0
	223.935	0
	223.939	0
	223.942	0
	223.945	0
	223.949	0
	223.952	0
	223.955	0
	223.959	0
	223.962	0
	223.966	0
	223.969	0
	223.972	0
	223.976	0
	223.979	0
	223.983	0
	223.986	0
	223.989	0
	223.993	0
	223.996	0
	224	0
	224.003	0
	224.006	0
	224.01	0
	224.013	0
	224.017	0
	224.02	0
	224.023	0
	224.027	0
	224.03	0
	224.034	0
	224.037	0
	224.04	0
	224.044	0
	224.047	0
	224.05	0
	224.054	0
	224.057	0
	224.061	0
	224.064	0
	224.067	0
	224.071	0
	224.074	0
	224.078	0
	224.081	0
	224.084	0
	224.088	0
	224.091	0
	224.095	0
	224.098	0
	224.101	0
	224.105	0
	224.108	0
	224.112	0
	224.115	0
	224.118	0
	224.122	0
	224.125	0
	224.129	0
	224.132	0
	224.135	0
	224.139	0
	224.142	0
	224.146	0
	224.149	0
	224.152	0
	224.156	0
	224.159	0
	224.162	0
	224.166	0
	224.169	0
	224.173	0
	224.176	0
	224.179	0
	224.183	0
	224.186	0
	224.19	0
	224.193	0
	224.196	0
	224.2	0
	224.203	0
	224.207	0
	224.21	0
	224.213	0
	224.217	0
	224.22	0
	224.224	0
	224.227	0
	224.23	0
	224.234	0
	224.237	0
	224.241	0
	224.244	0
	224.247	0
	224.251	0
	224.254	0
	224.258	0
	224.261	0
	224.264	0
	224.268	0
	224.271	0
	224.275	0
	224.278	0
	224.281	0
	224.285	0
	224.288	0
	224.291	0
	224.295	0
	224.298	0
	224.302	0
	224.305	0
	224.308	0
	224.312	0
	224.315	0
	224.319	0
	224.322	0
	224.325	0
	224.329	0
	224.332	0
	224.336	0
	224.339	0
	224.342	0
	224.346	0
	224.349	0
	224.353	0
	224.356	0
	224.359	0
	224.363	0
	224.366	0
	224.37	0
	224.373	0
	224.376	0
	224.38	0
	224.383	0
	224.387	0
	224.39	0
	224.393	0
	224.397	0
	224.4	0
	224.404	0
	224.407	0
	224.41	0
	224.414	0
	224.417	0
	224.421	0
	224.424	0
	224.427	0
	224.431	0
	224.434	0
	224.437	0
	224.441	0
	224.444	0
	224.448	0
	224.451	0
	224.454	0
	224.458	0
	224.461	0
	224.465	0
	224.468	0
	224.471	0
	224.475	0
	224.478	0
	224.482	0
	224.485	0
	224.488	0
	224.492	0
	224.495	0
	224.499	0
	224.502	0
	224.505	0
	224.509	0
	224.512	0
	224.516	0
	224.519	0
	224.522	0
	224.526	0
	224.529	0
	224.533	0
	224.536	0
	224.539	0
	224.543	0
	224.546	0
	224.55	0
	224.553	0
	224.556	0
	224.56	0
	224.563	0
	224.567	0
	224.57	0
	224.573	0
	224.577	0
	224.58	0
	224.584	0
	224.587	0
	224.59	0
	224.594	0
	224.597	0
	224.601	0
	224.604	0
	224.607	0
	224.611	0
	224.614	0
	224.618	0
	224.621	0
	224.624	0
	224.628	0
	224.631	0
	224.635	0
	224.638	0
	224.641	0
	224.645	0
	224.648	0
	224.652	0
	224.655	0
	224.658	0
	224.662	0
	224.665	0
	224.668	0
	224.672	0
	224.675	0
	224.679	0
	224.682	0
	224.685	0
	224.689	0
	224.692	0
	224.696	0
	224.699	0
	224.702	0
	224.706	0
	224.709	0
	224.713	0
	224.716	0
	224.719	0
	224.723	0
	224.726	0
	224.73	0
	224.733	0
	224.736	0
	224.74	0
	224.743	0
	224.747	0
	224.75	0
	224.753	0
	224.757	0
	224.76	0
	224.764	0
	224.767	0
	224.77	0
	224.774	0
	224.777	0
	224.781	0
	224.784	0
	224.787	0
	224.791	0
	224.794	0
	224.798	0
	224.801	0
	224.804	0
	224.808	0
	224.811	0
	224.815	0
	224.818	0
	224.821	0
	224.825	0
	224.828	0
	224.832	0
	224.835	0
	224.838	0
	224.842	0
	224.845	0
	224.849	0
	224.852	0
	224.855	0
	224.859	0
	224.862	0
	224.866	0
	224.869	0
	224.872	0
	224.876	0
	224.879	0
	224.883	0
	224.886	0
	224.889	0
	224.893	0
	224.896	0
	224.9	0
	224.903	0
	224.906	0
	224.91	0
	224.913	0
	224.917	0
	224.92	0
	224.923	0
	224.927	0
	224.93	0
	224.934	0
	224.937	0
	224.94	0
	224.944	0
	224.947	0
	224.951	0
	224.954	0
	224.957	0
	224.961	0
	224.964	0
	224.968	0
	224.971	0
	224.974	0
	224.978	0
	224.981	0
	224.985	0
	224.988	0
	224.991	0
	224.995	0
	224.998	0
	225.002	0
	225.005	0
	225.008	0
	225.012	0
	225.015	0
	225.019	0
	225.022	0
	225.025	0
	225.029	0
	225.032	0
	225.036	0
	225.039	0
	225.042	0
	225.046	0
	225.049	0
	225.053	0
	225.056	0
	225.059	0
	225.063	0
	225.066	0
	225.07	0
	225.073	0
	225.076	0
	225.08	0
	225.083	0
	225.087	0
	225.09	0
	225.093	0
	225.097	0
	225.1	0
	225.104	0
	225.107	0
	225.11	0
	225.114	0
	225.117	0
	225.121	0
	225.124	0
	225.127	0
	225.131	0
	225.134	0
	225.138	0
	225.141	0
	225.144	0
	225.148	0
	225.151	0
	225.155	0
	225.158	0
	225.161	0
	225.165	0
	225.168	0
	225.172	0
	225.175	0
	225.178	0
	225.182	0
	225.185	0
	225.189	0
	225.192	0
	225.195	0
	225.199	0
	225.202	0
	225.206	0
	225.209	0
	225.213	0
	225.216	0
	225.219	0
	225.223	0
	225.226	0
	225.23	0
	225.233	0
	225.236	0
	225.24	0
	225.243	0
	225.247	0
	225.25	0
	225.253	0
	225.257	0
	225.26	0
	225.264	0
	225.267	0
	225.27	0
	225.274	0
	225.277	0
	225.281	0
	225.284	0
	225.287	0
	225.291	0
	225.294	0
	225.298	0
	225.301	0
	225.304	0
	225.308	0
	225.311	0
	225.315	0
	225.318	0
	225.321	0
	225.325	0
	225.328	0
	225.332	0
	225.335	0
	225.338	0
	225.342	0
	225.345	0
	225.349	0
	225.352	0
	225.355	0
	225.359	0
	225.362	0
	225.366	0
	225.369	0
	225.372	0
	225.376	0
	225.379	0
	225.383	0
	225.386	0
	225.389	0
	225.393	0
	225.396	0
	225.4	0
	225.403	0
	225.406	0
	225.41	0
	225.413	0
	225.417	0
	225.42	0
	225.423	0
	225.427	0
	225.43	0
	225.434	0
	225.437	0
	225.441	0
	225.444	0
	225.447	0
	225.451	0
	225.454	0
	225.458	0
	225.461	0
	225.464	0
	225.468	0
	225.471	0
	225.475	0
	225.478	0
	225.481	0
	225.485	0
	225.488	0
	225.492	0
	225.495	0
	225.498	0
	225.502	0
	225.505	0
	225.509	0
	225.512	0
	225.515	0
	225.519	0
	225.522	0
	225.526	0
	225.529	0
	225.532	0
	225.536	0
	225.539	0
	225.543	0
	225.546	0
	225.549	0
	225.553	0
	225.556	0
	225.56	0
	225.563	0
	225.566	0
	225.57	0
	225.573	0
	225.577	0
	225.58	0
	225.583	0
	225.587	0
	225.59	0
	225.594	0
	225.597	0
	225.601	0
	225.604	0
	225.607	0
	225.611	0
	225.614	0
	225.618	0
	225.621	0
	225.624	0
	225.628	0
	225.631	0
	225.635	0
	225.638	0
	225.641	0
	225.645	0
	225.648	0
	225.652	0
	225.655	0
	225.658	0
	225.662	0
	225.665	0
	225.669	0
	225.672	0
	225.675	0
	225.679	0
	225.682	0
	225.686	0
	225.689	0
	225.692	0
	225.696	0
	225.699	0
	225.703	0
	225.706	0
	225.709	0
	225.713	0
	225.716	0
	225.72	0
	225.723	0
	225.727	0
	225.73	0
	225.733	0
	225.737	0
	225.74	0
	225.744	0
	225.747	0
	225.75	0
	225.754	0
	225.757	0
	225.761	0
	225.764	0
	225.767	0
	225.771	0
	225.774	0
	225.778	0
	225.781	0
	225.784	0
	225.788	0
	225.791	0
	225.795	0
	225.798	0
	225.801	0
	225.805	0
	225.808	0
	225.812	0
	225.815	0
	225.818	0
	225.822	0
	225.825	0
	225.829	0
	225.832	0
	225.836	0
	225.839	0
	225.842	0
	225.846	0
	225.849	0
	225.853	0
	225.856	0
	225.859	0
	225.863	0
	225.866	0
	225.87	0
	225.873	0
	225.876	0
	225.88	0
	225.883	0
	225.887	0
	225.89	0
	225.893	0
	225.897	0
	225.9	0
	225.904	0
	225.907	0
	225.91	0
	225.914	0
	225.917	0
	225.921	0
	225.924	0
	225.928	0
	225.931	0
	225.934	0
	225.938	0
	225.941	0
	225.945	0
	225.948	0
	225.951	0
	225.955	0
	225.958	0
	225.962	0
	225.965	0
	225.968	0
	225.972	0
	225.975	0
	225.979	0
	225.982	0
	225.985	0
	225.989	0
	225.992	0
	225.996	0
	225.999	0
	226.002	0
	226.006	0
	226.009	0
	226.013	0
	226.016	0
	226.02	0
	226.023	0
	226.026	0
	226.03	0
	226.033	0
	226.037	0
	226.04	0
	226.043	0
	226.047	0
	226.05	0
	226.054	0
	226.057	0
	226.06	0
	226.064	0
	226.067	0
	226.071	0
	226.074	0
	226.077	0
	226.081	0
	226.084	0
	226.088	0
	226.091	0
	226.095	0
	226.098	0
	226.101	0
	226.105	0
	226.108	0
	226.112	0
	226.115	0
	226.118	0
	226.122	0
	226.125	0
	226.129	0
	226.132	0
	226.135	0
	226.139	0
	226.142	0
	226.146	0
	226.149	0
	226.152	0
	226.156	0
	226.159	0
	226.163	0
	226.166	0
	226.17	0
	226.173	0
	226.176	0
	226.18	0
	226.183	0
	226.187	0
	226.19	0
	226.193	0
	226.197	0
	226.2	0
	226.204	0
	226.207	0
	226.21	0
	226.214	0
	226.217	0
	226.221	0
	226.224	0
	226.227	0
	226.231	0
	226.234	0
	226.238	0
	226.241	0
	226.245	0
	226.248	0
	226.251	0
	226.255	0
	226.258	0
	226.262	0
	226.265	0
	226.268	0
	226.272	0
	226.275	0
	226.279	0
	226.282	0
	226.285	0
	226.289	0
	226.292	0
	226.296	0
	226.299	0
	226.303	0
	226.306	0
	226.309	0
	226.313	0
	226.316	0
	226.32	0
	226.323	0
	226.326	0
	226.33	0
	226.333	0
	226.337	0
	226.34	0
	226.343	0
	226.347	0
	226.35	0
	226.354	0
	226.357	0
	226.36	0
	226.364	0
	226.367	0
	226.371	0
	226.374	0
	226.378	0
	226.381	0
	226.384	0
	226.388	0
	226.391	0
	226.395	0
	226.398	0
	226.401	0
	226.405	0
	226.408	0
	226.412	0
	226.415	0
	226.418	0
	226.422	0
	226.425	0
	226.429	0
	226.432	0
	226.436	0
	226.439	0
	226.442	0
	226.446	0
	226.449	0
	226.453	0
	226.456	0
	226.459	0
	226.463	0
	226.466	0
	226.47	0
	226.473	0
	226.476	0
	226.48	0
	226.483	0
	226.487	0
	226.49	0
	226.494	0
	226.497	0
	226.5	0
	226.504	0
	226.507	0
	226.511	0
	226.514	0
	226.517	0
	226.521	0
	226.524	0
	226.528	0
	226.531	0
	226.534	0
	226.538	0
	226.541	0
	226.545	0
	226.548	0
	226.552	0
	226.555	0
	226.558	0
	226.562	0
	226.565	0
	226.569	0
	226.572	0
	226.575	0
	226.579	0
	226.582	0
	226.586	0
	226.589	0
	226.592	0
	226.596	0
	226.599	0
	226.603	0
	226.606	0
	226.61	0
	226.613	0
	226.616	0
	226.62	0
	226.623	0
	226.627	0
	226.63	0
	226.633	0
	226.637	0
	226.64	0
	226.644	0
	226.647	0
	226.651	0
	226.654	0
	226.657	0
	226.661	0
	226.664	0
	226.668	0
	226.671	0
	226.674	0
	226.678	0
	226.681	0
	226.685	0
	226.688	0
	226.691	0
	226.695	0
	226.698	0
	226.702	0
	226.705	0
	226.709	0
	226.712	0
	226.715	0
	226.719	0
	226.722	0
	226.726	0
	226.729	0
	226.732	0
	226.736	0
	226.739	0
	226.743	0
	226.746	0
	226.75	0
	226.753	0
	226.756	0
	226.76	0
	226.763	0
[truncated: 406,532+ more rows]

## Sheet: Supplementary Fig. 5
	ppm	Intensity
	0.270844	123.499
	0.271074	124.895
	0.271303	125.905
	0.271532	126.032
	0.271761	126.495
	0.27199	127.724
	0.272219	128.709
	0.272449	129.134
	0.272678	129.749
	0.272907	130.459
	0.273136	130.162
	0.273365	129.314
	0.273594	128.257
	0.273824	127.056
	0.274053	127.139
	0.274282	128.403
	0.274511	129.668
	0.27474	130.932
	0.274969	132.067
	0.275199	132.571
	0.275428	132.173
	0.275657	131.463
	0.275886	130.959
	0.276115	131.094
	0.276345	131.518
	0.276574	131.168
	0.276803	129.343
	0.277032	127.406
	0.277261	126.682
	0.27749	127.54
	0.27772	129.681
	0.277949	131.503
	0.278178	132.199
	0.278407	131.737
	0.278636	130.594
	0.278865	129.815
	0.279095	129.418
	0.279324	128.854
	0.279553	127.949
	0.279782	127.475
	0.280011	128.33
	0.28024	130.471
	0.28047	132.167
	0.280699	132.511
	0.280928	132.08
	0.281157	131.959
	0.281386	132.717
	0.281616	133.563
	0.281845	134.011
	0.282074	134.596
	0.282303	135.203
	0.282532	134.429
	0.282761	132.524
	0.282991	131.291
	0.28322	131.072
	0.283449	131.588
	0.283678	132.413
	0.283907	133.07
	0.284136	133.644
	0.284366	134.029
	0.284595	133.664
	0.284824	131.592
	0.285053	129.912
	0.285282	129.685
	0.285511	130.98
	0.285741	132.833
	0.28597	134.088
	0.286199	133.979
	0.286428	133.31
	0.286657	131.364
	0.286887	129.586
	0.287116	128.191
	0.287345	127.58
	0.287574	128.756
	0.287803	130.09
	0.288032	131.785
	0.288262	133.144
	0.288491	133.736
	0.28872	134.385
	0.288949	135.162
	0.289178	135.603
	0.289407	135.277
	0.289637	134.766
	0.289866	133.833
	0.290095	133.235
	0.290324	133.403
	0.290553	133.488
	0.290783	133.38
	0.291012	133.798
	0.291241	135.412
	0.29147	136.806
	0.291699	137.134
	0.291928	135.493
	0.292158	132.273
	0.292387	130.032
	0.292616	130.025
	0.292845	130.019
	0.293074	130.012
	0.293303	130.04
	0.293533	130.148
	0.293762	130.592
	0.293991	131.802
	0.29422	132.823
	0.294449	133.413
	0.294678	134.004
	0.294908	134.594
	0.295137	135.182
	0.295366	135.767
	0.295595	136.352
	0.295824	136.938
	0.296054	137.684
	0.296283	138.797
	0.296512	139.686
	0.296741	139.504
	0.29697	137.92
	0.297199	136.385
	0.297429	136.176
	0.297658	137.243
	0.297887	138.373
	0.298116	139.647
	0.298345	140.361
	0.298574	139.798
	0.298804	138.796
	0.299033	136.793
	0.299262	135.352
	0.299491	135.186
	0.29972	134.929
	0.299949	134.464
	0.300179	134
	0.300408	133.536
	0.300637	133.474
	0.300866	134.33
	0.301095	134.849
	0.301325	134.603
	0.301554	134.714
	0.301783	135.639
	0.302012	136.563
	0.302241	137.488
	0.30247	138.015
	0.3027	137.639
	0.302929	137.263
	0.303158	136.887
	0.303387	136.882
	0.303616	137.723
	0.303845	138.563
	0.304075	139.404
	0.304304	140.099
	0.304533	140.463
	0.304762	140.491
	0.304991	139.754
	0.305221	139.149
	0.30545	138.848
	0.305679	138.883
	0.305908	139.683
	0.306137	140.063
	0.306366	139.485
	0.306596	139.342
	0.306825	140.748
	0.307054	143.353
	0.307283	145.221
	0.307512	145.057
	0.307741	142.61
	0.307971	139.054
	0.3082	136.437
	0.308429	135.566
	0.308658	136.1
	0.308887	137.315
	0.309116	138.338
	0.309346	138.821
	0.309575	138.077
	0.309804	137.488
	0.310033	137.253
	0.310262	137.354
	0.310492	138.22
	0.310721	138.715
	0.31095	138.364
	0.311179	138.575
	0.311408	140.061
	0.311637	140.855
	0.311867	140.074
	0.312096	139.293
	0.312325	138.512
	0.312554	137.921
	0.312783	137.76
	0.313012	137.894
	0.313242	138.697
	0.313471	139.766
	0.3137	140.764
	0.313929	139.825
	0.314158	137.962
	0.314387	136.78
	0.314617	137.143
	0.314846	137.177
	0.315075	136.125
	0.315304	134.236
	0.315533	132.857
	0.315763	133.394
	0.315992	134.808
	0.316221	136.348
	0.31645	138.175
	0.316679	139.665
	0.316908	140.39
	0.317138	140.793
	0.317367	140.466
	0.317596	139.802
	0.317825	138.372
	0.318054	137.196
	0.318283	136.593
	0.318513	135.653
	0.318742	133.275
	0.318971	129.837
	0.3192	128.59
	0.319429	130.454
	0.319658	133.593
	0.319888	136.107
	0.320117	137.203
	0.320346	138.299
	0.320575	139.395
	0.320804	139.854
	0.321034	138.866
	0.321263	138.665
	0.321492	140.248
	0.321721	141.108
	0.32195	140.327
	0.322179	139.546
	0.322409	138.765
	0.322638	138.357
	0.322867	138.792
	0.323096	139.228
	0.323325	139.663
	0.323554	139.516
	0.323784	138.046
	0.324013	137.356
	0.324242	138.772
	0.324471	140.732
	0.3247	141.52
	0.32493	140.617
	0.325159	139.347
	0.325388	138.415
	0.325617	138.247
	0.325846	138.08
	0.326075	137.912
	0.326305	137.755
	0.326534	137.622
	0.326763	137.488
	0.326992	137.355
	0.327221	137.053
	0.32745	136.369
	0.32768	136.05
	0.327909	137.234
	0.328138	139.917
	0.328367	141.855
	0.328596	141.899
	0.328825	141.115
	0.329055	140.387
	0.329284	139.786
	0.329513	139.207
	0.329742	138.675
	0.329971	138.413
	0.330201	139.103
	0.33043	140.536
	0.330659	141.583
	0.330888	141.276
	0.331117	139.293
	0.331346	136.673
	0.331576	135.014
	0.331805	135.109
	0.332034	135.714
	0.332263	136.361
	0.332492	137.104
	0.332721	137.699
	0.332951	137.96
	0.33318	138.221
	0.333409	138.482
	0.333638	138.578
	0.333867	138.299
	0.334096	138.02
	0.334326	137.742
	0.334555	137.421
	0.334784	137.005
	0.335013	136.926
	0.335242	137.611
	0.335472	138.591
	0.335701	140.236
	0.33593	141.543
	0.336159	142.086
	0.336388	142.467
	0.336617	142.482
	0.336847	142.498
	0.337076	142.513
	0.337305	142.315
	0.337534	141.636
	0.337763	141.294
	0.337992	141.716
	0.338222	142.033
	0.338451	142.112
	0.33868	142.19
	0.338909	142.268
	0.339138	142.425
	0.339368	142.759
	0.339597	143.093
	0.339826	143.428
	0.340055	143.952
	0.340284	144.906
	0.340513	145.522
	0.340743	145.374
	0.340972	144.878
	0.341201	143.594
	0.34143	142.31
	0.341659	141.026
	0.341888	140.228
	0.342118	140.527
	0.342347	140.827
	0.342576	141.127
	0.342805	141.409
	0.343034	141.652
	0.343263	141.894
	0.343493	142.137
	0.343722	142.464
	0.343951	142.982
	0.34418	143.5
	0.344409	144.018
	0.344639	144.037
	0.344868	142.931
	0.345097	141.825
	0.345326	140.719
	0.345555	140.12
	0.345784	140.666
	0.346014	141.213
	0.346243	141.76
	0.346472	142.153
	0.346701	142.199
	0.34693	142.244
	0.347159	142.29
	0.347389	142.618
	0.347618	143.582
	0.347847	144.525
	0.348076	145.42
	0.348305	145.93
	0.348534	145.23
	0.348764	143.802
	0.348993	142.792
	0.349222	142.827
	0.349451	144.062
	0.34968	146.591
	0.34991	148.604
	0.350139	148.917
	0.350368	148.265
	0.350597	147.578
	0.350826	146.812
	0.351055	146.13
	0.351285	145.639
	0.351514	145.148
	0.351743	144.657
	0.351972	144.362
	0.352201	144.508
	0.35243	144.654
	0.35266	144.8
	0.352889	144.967
	0.353118	145.182
	0.353347	145.397
	0.353576	145.612
	0.353805	146.016
	0.354035	146.845
	0.354264	147.991
	0.354493	149.853
	0.354722	151.221
	0.354951	151.138
	0.355181	150.595
	0.35541	151.073
	0.355639	152.026
	0.355868	151.764
	0.356097	149.925
	0.356326	147.403
	0.356556	145.585
	0.356785	145.922
	0.357014	147.553
	0.357243	149.231
	0.357472	150.309
	0.357701	150.032
	0.357931	149.755
	0.35816	149.478
	0.358389	149.349
	0.358618	149.553
	0.358847	149.758
	0.359077	149.963
	0.359306	150.68
	0.359535	152.549
	0.359764	153.967
	0.359993	154.028
	0.360222	153.51
	0.360452	153.969
	0.360681	155.503
	0.36091	155.802
	0.361139	153.715
	0.361368	150.83
	0.361597	149.978
	0.361827	150.844
	0.362056	151.371
	0.362285	151.135
	0.362514	150.898
	0.362743	150.662
	0.362972	150.676
	0.363202	151.255
	0.363431	151.834
	0.36366	152.413
	0.363889	152.751
	0.364118	152.55
	0.364348	152.348
	0.364577	152.146
	0.364806	151.743
	0.365035	150.885
	0.365264	150.704
	0.365493	152.049
	0.365723	153.226
	0.365952	154.02
	0.366181	154.137
	0.36641	152.728
	0.366639	151.803
	0.366868	151.966
	0.367098	152.129
	0.367327	152.293
	0.367556	152.597
	0.367785	153.22
	0.368014	154.181
	0.368243	155.906
	0.368473	156.766
	0.368702	155.68
	0.368931	154.291
	0.36916	152.219
	0.369389	150.577
	0.369619	150.469
	0.369848	151.958
	0.370077	154.178
	0.370306	156.091
	0.370535	156.748
	0.370764	155.808
	0.370994	154.137
	0.371223	152.939
	0.371452	153.371
	0.371681	155.075
	0.37191	156.213
	0.372139	156.175
	0.372369	156.35
	0.372598	157.168
	0.372827	159.432
	0.373056	161.039
	0.373285	161.168
	0.373515	160.994
	0.373744	160.136
	0.373973	159.076
	0.374202	158.129
	0.374431	159.004
	0.37466	160.78
	0.37489	160.748
	0.375119	158.363
	0.375348	156.635
	0.375577	156.386
	0.375806	156.238
	0.376035	156.317
	0.376265	156.701
	0.376494	157.767
	0.376723	158.608
	0.376952	158.375
	0.377181	157.188
	0.37741	156.717
	0.37764	156.603
	0.377869	157.291
	0.378098	157.979
	0.378327	158.667
	0.378556	158.959
	0.378786	158.361
	0.379015	157.764
	0.379244	157.166
	0.379473	156.84
	0.379702	157.125
	0.379931	157.409
	0.380161	157.694
	0.38039	158.332
	0.380619	159.764
	0.380848	161.197
	0.381077	162.629
	0.381306	164.044
	0.381536	165.419
	0.381765	166.115
	0.381994	165.286
	0.382223	164.267
	0.382452	162.818
	0.382681	162.048
	0.382911	162.804
	0.38314	163.581
	0.383369	164.409
	0.383598	164.876
	0.383827	164.533
	0.384057	164.31
	0.384286	164.018
	0.384515	162.984
	0.384744	162.338
	0.384973	162.91
	0.385202	164.846
	0.385432	167.014
	0.385661	167.425
	0.38589	166.509
	0.386119	165.466
	0.386348	165.066
	0.386577	166.112
	0.386807	166.85
	0.387036	166.896
	0.387265	166.942
	0.387494	166.987
	0.387723	167.246
	0.387952	167.98
	0.388182	168.715
	0.388411	169.449
	0.38864	169.876
	0.388869	169.612
	0.389098	169.348
	0.389328	169.084
	0.389557	168.53
	0.389786	167.325
	0.390015	165.801
	0.390244	164.129
	0.390473	164.522
	0.390703	166.7
	0.390932	168.233
	0.391161	168.321
	0.39139	168.395
	0.391619	168.438
	0.391848	168.501
	0.392078	168.612
	0.392307	168.985
	0.392536	170.286
	0.392765	172.475
	0.392994	174.385
	0.393224	174.741
	0.393453	174.462
	0.393682	174.147
	0.393911	173.754
	0.39414	173.572
	0.394369	173.869
	0.394599	174.165
	0.394828	174.461
	0.395057	174.799
	0.395286	175.233
	0.395515	175.667
	0.395744	176.101
	0.395974	176.386
	0.396203	176.338
	0.396432	176.969
	0.396661	179.125
	0.39689	180.579
	0.397119	180.462
	0.397349	180.005
	0.397578	178.786
	0.397807	177.965
	0.398036	178.037
	0.398265	178.108
	0.398495	178.18
	0.398724	177.947
	0.398953	177.031
	0.399182	176.116
	0.399411	175.2
	0.39964	174.642
	0.39987	174.886
	0.400099	175.13
	0.400328	175.374
	0.400557	175.901
	0.400786	177.063
	0.401015	178.225
	0.401245	179.386
	0.401474	180.714
	0.401703	182.414
	0.401932	184.114
	0.402161	185.813
	0.40239	187.229
	0.40262	188.011
	0.402849	188.792
	0.403078	189.574
	0.403307	190.139
	0.403536	190.22
	0.403766	190.089
	0.403995	189.821
	0.404224	190.458
	0.404453	191.071
	0.404682	190.923
	0.404911	191.115
	0.405141	192.299
	0.40537	193.661
	0.405599	193.906
	0.405828	193.018
	0.406057	191.744
	0.406286	191.878
	0.406516	193.508
	0.406745	195.646
	0.406974	197.142
	0.407203	197.203
	0.407432	197.263
	0.407661	197.324
	0.407891	197.59
	0.40812	198.316
	0.408349	199.042
	0.408578	199.768
	0.408807	200.043
	0.409037	199.306
	0.409266	198.57
	0.409495	197.833
	0.409724	197.061
	0.409953	196.21
	0.410182	195.926
	0.410412	196.911
	0.410641	197.79
	0.41087	198.431
	0.411099	199.072
	0.411328	199.713
	0.411557	200.942
	0.411787	203.488
	0.412016	205.24
	0.412245	204.875
	0.412474	204.045
	0.412703	204.444
	0.412933	206.092
	0.413162	207.125
	0.413391	206.562
	0.41362	205.269
	0.413849	204.736
	0.414078	205.9
	0.414308	206.744
	0.414537	206.875
	0.414766	207.006
	0.414995	207.137
	0.415224	207.261
	0.415453	207.369
	0.415683	207.817
	0.415912	209.027
	0.416141	210.386
	0.41637	212.08
	0.416599	213.207
	0.416828	213.064
	0.417058	213.497
	0.417287	215.214
	0.417516	216.931
	0.417745	218.648
	0.417974	220.333
	0.418204	221.947
	0.418433	223.107
	0.418662	222.684
	0.418891	221.219
	0.41912	220.602
	0.419349	220.52
	0.419579	219.93
	0.419808	219.244
	0.420037	218.343
	0.420266	218.238
	0.420495	219.908
	0.420724	221.529
	0.420954	223.039
	0.421183	224.549
	0.421412	226.058
	0.421641	227.827
	0.42187	230.175
	0.422099	232.523
	0.422329	234.87
	0.422558	237.047
	0.422787	238.844
	0.423016	240.641
	0.423245	242.438
	0.423475	243.755
	0.423704	244.002
	0.423933	244.249
	0.424162	244.496
	0.424391	245.255
	0.42462	247.155
	0.42485	248.714
	0.425079	249.512
	0.425308	250.019
	0.425537	249.876
	0.425766	250.301
	0.425995	251.994
	0.426225	253.623
	0.426454	255.11
	0.426683	256.81
	0.426912	259.554
	0.427141	263.564
	0.427371	267.002
	0.4276	268.505
	0.427829	268.518
	0.428058	268.623
	0.428287	268.933
	0.428516	270.04
	0.428746	272.922
	0.428975	275.84
	0.429204	278.836
	0.429433	281.265
	0.429662	282.425
	0.429891	284.026
	0.430121	286.61
	0.43035	288.44
	0.430579	288.59
	0.430808	289.166
	0.431037	291.371
	0.431266	295.055
	0.431496	298.645
	0.431725	302.433
	0.431954	306.665
	0.432183	310.897
	0.432412	315.129
	0.432642	319.493
	0.432871	324.15
	0.4331	328.806
	0.433329	333.463
	0.433558	337.722
	0.433787	341.093
	0.434017	344.464
	0.434246	347.835
	0.434475	351.783
	0.434704	357.016
	0.434933	362.291
	0.435162	367.662
	0.435392	373.231
	0.435621	379.927
	0.43585	388.102
	0.436079	396.181
	0.436308	404.043
	0.436537	411.422
	0.436767	419.37
	0.436996	428.586
	0.437225	438.1
	0.437454	448.28
	0.437683	458.822
	0.437913	470.173
	0.438142	481.612
	0.438371	493.593
	0.4386	506.788
	0.438829	521.34
	0.439058	536.822
	0.439288	553.367
	0.439517	571.683
	0.439746	590.552
	0.439975	609.554
	0.440204	629.531
	0.440433	651.442
	0.440663	674.272
	0.440892	697.329
	0.441121	720.893
	0.44135	745.254
	0.441579	771.389
	0.441808	797.499
	0.442038	823.552
	0.442267	849.377
	0.442496	874.012
	0.442725	896.386
	0.442954	916.43
	0.443184	934.612
	0.443413	950.895
	0.443642	963.33
	0.443871	971.705
	0.4441	977.09
	0.444329	981.461
	0.444559	985.583
	0.444788	989.151
	0.445017	992.676
	0.445246	996.106
	0.445475	998.787
	0.445704	999.117
	0.445934	997.471
	0.446163	994.812
	0.446392	992.536
	0.446621	990.433
	0.44685	986.076
	0.44708	979.405
	0.447309	970.362
	0.447538	959.086
	0.447767	947.156
	0.447996	935.463
	0.448225	923.486
	0.448455	910.192
	0.448684	894.508
	0.448913	876.893
	0.449142	859.588
	0.449371	842.971
	0.4496	827.151
	0.44983	813.105
	0.450059	799.436
	0.450288	786.607
	0.450517	773.777
	0.450746	760.948
	0.450975	749.097
	0.451205	739.424
	0.451434	730.549
	0.451663	723.447
	0.451892	716.95
	0.452121	711.799
	0.452351	707.011
	0.45258	703.031
	0.452809	699.385
	0.453038	696.824
	0.453267	695.457
	0.453496	695.399
	0.453726	696.271
	0.453955	697.865
	0.454184	700.674
	0.454413	704.839
	0.454642	710.209
	0.454871	716.911
	0.455101	725.071
	0.45533	735.466
	0.455559	748
	0.455788	761.912
	0.456017	776.095
	0.456246	791.563
	0.456476	809.042
	0.456705	828.296
	0.456934	849.34
	0.457163	870.986
	0.457392	892.946
	0.457622	916.286
	0.457851	942.328
	0.45808	972.139
	0.458309	1005.25
	0.458538	1040.74
	0.458767	1078.33
	0.458997	1118.32
	0.459226	1161.78
	0.459455	1207.99
	0.459684	1256.51
	0.459913	1307.45
	0.460142	1360.68
	0.460372	1415.62
	0.460601	1469.99
	0.46083	1521.99
	0.461059	1570.07
	0.461288	1613.46
	0.461518	1651.54
	0.461747	1683.19
	0.461976	1706.59
	0.462205	1721.99
	0.462434	1731.64
	0.462663	1737.94
	0.462893	1741.54
	0.463122	1741.38
	0.463351	1737.68
	0.46358	1731.77
	0.463809	1726.4
	0.464038	1722.25
	0.464268	1716.88
	0.464497	1708.14
	0.464726	1697.57
	0.464955	1686.3
	0.465184	1673.96
	0.465413	1658.11
	0.465643	1638.95
	0.465872	1616.93
	0.466101	1590.64
	0.46633	1558.44
	0.466559	1520.09
	0.466789	1477.52
	0.467018	1433.35
	0.467247	1388.99
	0.467476	1344.35
	0.467705	1299.06
	0.467934	1253.85
	0.468164	1208.79
	0.468393	1164.69
	0.468622	1123.83
	0.468851	1086.52
	0.46908	1052.19
	0.469309	1019.28
	0.469539	986.17
	0.469768	953.405
	0.469997	922.085
	0.470226	893.369
	0.470455	867.057
	0.470684	841.13
	0.470914	816.742
	0.471143	794.579
	0.471372	774.665
	0.471601	757.111
	0.47183	741.423
	0.47206	726.621
	0.472289	714.466
	0.472518	704.171
	0.472747	694.636
	0.472976	685.418
	0.473205	677.59
	0.473435	672.493
	0.473664	670.086
	0.473893	667.864
	0.474122	666.053
	0.474351	664.928
	0.47458	665.321
	0.47481	666.285
	0.475039	668.515
	0.475268	671.501
	0.475497	676.85
	0.475726	683.973
	0.475955	691.666
	0.476185	699.745
	0.476414	709.363
	0.476643	720.845
	0.476872	733.781
	0.477101	748.577
	0.477331	764.132
	0.47756	780.273
	0.477789	797.71
	0.478018	815.834
	0.478247	835.475
	0.478476	855.422
	0.478706	876.047
	0.478935	896.3
	0.479164	915.046
	0.479393	931.402
	0.479622	944.686
	0.479851	954.325
	0.480081	960.812
	0.48031	965.413
	0.480539	968.515
	0.480768	969.683
	0.480997	969.249
	0.481227	967.033
	0.481456	964.232
	0.481685	961.045
	0.481914	957.004
	0.482143	951.845
	0.482372	944.212
	0.482602	936.536
	0.482831	928.765
	0.48306	920.745
	0.483289	911.485
	0.483518	899.878
	0.483747	885.751
	0.483977	870.039
	0.484206	854.176
	0.484435	837.971
	0.484664	820.32
	0.484893	800.28
	0.485122	778.312
	0.485352	756.3
	0.485581	734.194
	0.48581	711.529
	0.486039	687.63
	0.486268	663.345
	0.486498	638.893
	0.486727	616.773
	0.486956	596.455
	0.487185	576.223
	0.487414	556.181
	0.487643	537.028
	0.487873	520.53
	0.488102	505.163
	0.488331	488.943
	0.48856	473.437
	0.488789	459.513
	0.489018	445.609
	0.489248	431.753
	0.489477	417.879
	0.489706	404.31
	0.489935	391.82
	0.490164	380.386
	0.490393	370.06
	0.490623	360.852
	0.490852	352.13
	0.491081	342.465
	0.49131	332.402
	0.491539	323.939
	0.491769	317.918
	0.491998	313.382
	0.492227	308.403
	0.492456	302.444
	0.492685	296.485
	0.492914	290.526
	0.493144	285.156
	0.493373	281.088
	0.493602	277.019
	0.493831	272.95
	0.49406	269.053
	0.494289	265.536
	0.494519	262.018
	0.494748	258.5
	0.494977	254.95
	0.495206	251.329
	0.495435	247.744
	0.495665	244.237
	0.495894	240.531
	0.496123	236.954
	0.496352	235.443
	0.496581	235.702
	0.49681	235.276
	0.49704	232.995
	0.497269	230.15
	0.497498	228.303
	0.497727	227.735
	0.497956	226.855
	0.498185	225.445
	0.498415	224.541
	0.498644	223.594
	0.498873	222.553
	0.499102	221.511
	0.499331	220.469
	0.49956	219.427
	0.49979	218.386
	0.500019	217.344
	0.500248	216.302
	0.500477	215.225
	0.500706	214.069
	0.500936	212.914
	0.501165	211.758
	0.501394	210.43
	0.501623	208.724
	0.501852	207.017
	0.502081	205.31
	0.502311	204.194
	0.50254	204.381
	0.502769	204.569
	0.502998	204.756
	0.503227	204.792
	0.503456	204.497
	0.503686	204.203
	0.503915	203.908
	0.504144	203.228
	0.504373	201.699
	0.504602	200.17
	0.504831	199.214
	0.505061	199.586
	0.50529	199.756
	0.505519	198.71
	0.505748	196.653
	0.505977	195.463
	0.506207	196.184
	0.506436	196.905
	0.506665	197.626
	0.506894	198.153
	0.507123	198.254
	0.507352	197.667
	0.507582	195.564
	0.507811	193.888
	0.50804	193.152
	0.508269	192.072
	0.508498	190.234
	0.508727	188.833
	0.508957	188.395
	0.509186	187.957
	0.509415	187.52
	0.509644	186.835
	0.509873	185.605
	0.510102	184.375
	0.510332	183.145
	0.510561	182.475
	0.51079	183.035
	0.511019	183.596
	0.511248	184.157
	0.511478	184.31
	0.511707	183.565
	0.511936	183.487
	0.512165	184.877
	0.512394	185.687
	0.512623	184.874
	0.512853	183.611
	0.513082	183.371
	0.513311	183.971
	0.51354	184.179
	0.513769	182.587
	0.513998	180.155
	0.514228	178.824
	0.514457	178.252
	0.514686	178.045
	0.514915	178.643
	0.515144	179.522
	0.515374	181.019
	0.515603	181.827
	0.515832	181.121
	0.516061	180.306
	0.51629	179.255
	0.516519	178.204
	0.516749	177.153
	0.516978	176.437
	0.517207	176.46
	0.517436	176.482
	0.517665	176.504
	0.517894	176.655
	0.518124	177.09
	0.518353	177.526
	0.518582	177.961
	0.518811	178.286
	0.51904	178.369
	0.519269	177.763
	0.519499	175.642
	0.519728	174.189
	0.519957	174.203
	0.520186	173.894
	0.520415	172.875
	0.520645	171.894
	0.520874	171.34
	0.521103	171.579
	0.521332	171.553
	0.521561	170.913
	0.52179	171.162
	0.52202	172.652
	0.522249	173.521
	0.522478	172.626
	0.522707	170.629
	0.522936	168.94
	0.523165	167.93
	0.523395	167.63
	0.523624	168.892
	0.523853	169.465
	0.524082	168.524
	0.524311	167.687
	0.52454	167.078
	0.52477	166.469
	0.524999	165.861
	0.525228	165.496
	0.525457	165.668
	0.525686	165.84
	0.525916	166.012
	0.526145	166.224
	0.526374	166.525
	0.526603	166.826
	0.526832	167.127
	0.527061	167.255
	0.527291	167.005
	0.52752	166.755
	0.527749	166.505
	0.527978	166.395
	0.528207	166.593
	0.528436	166.791
	0.528666	166.988
	0.528895	166.899
	0.529124	166.178
	0.529353	165.457
	0.529582	164.737
	0.529812	164.405
	0.530041	164.929
	0.53027	165.452
	0.530499	165.975
	0.530728	165.917
	0.530957	164.581
	0.531187	163.934
	0.531416	164.802
	0.531645	165.287
	0.531874	164.932
	0.532103	164.233
	0.532332	162.776
	0.532562	161.937
	0.532791	162.455
	0.53302	162.973
	0.533249	163.49
	0.533478	163.824
	0.533707	163.755
	0.533937	163.34
	0.534166	162.169
	0.534395	160.89
	0.534624	159.374
	0.534853	158.549
	0.535083	159.237
	0.535312	159.941
	0.535541	160.681
	0.53577	161.421
	0.535999	162.16
	0.536228	162.426
	0.536458	161.65
	0.536687	160.875
	0.536916	160.1
	0.537145	159.571
	0.537374	159.584
	0.537603	159.596
	0.537833	159.608
	0.538062	159.944
	0.538291	160.99
	0.53852	161.69
	0.538749	161.633
	0.538978	161.753
	0.539208	162.259
	0.539437	162.305
	0.539666	160.996
	0.539895	159.169
	0.540124	158.436
	0.540354	159.159
	0.540583	159.963
	0.540812	159.81
	0.541041	159.22
	0.54127	159.298
	0.541499	160.842
	0.541729	161.617
	0.541958	160.706
	0.542187	159.794
	0.542416	158.882
	0.542645	158.429
	0.542874	158.981
	0.543104	159.705
	0.543333	160.462
	0.543562	160.132
	0.543791	158.732
	0.54402	156.747
	0.544249	155.716
	0.544479	156.204
	0.544708	156.911
	0.544937	156.401
	0.545166	154.883
	0.545395	153.645
	0.545625	153.021
	0.545854	152.743
	0.546083	153.222
	0.546312	153.544
	0.546541	153.523
	0.54677	153.502
	0.547	153.481
	0.547229	153.309
	0.547458	152.807
	0.547687	152.304
	0.547916	151.801
	0.548145	151.689
	0.548375	152.435
	0.548604	153.18
	0.548833	153.925
	0.549062	154.498
	0.549291	154.692
	0.549521	154.887
	0.54975	155.081
	0.549979	154.903
	0.550208	153.909
	0.550437	152.916
	0.550666	151.922
	0.550896	151.217
	0.551125	151.141
	0.551354	151.066
	0.551583	150.991
	0.551812	151.074
	0.552041	151.505
	0.552271	151.937
	0.5525	152.368
	0.552729	152.712
	0.552958	152.868
	0.553187	153.024
	0.553416	153.179
	0.553646	153.168
	0.553875	152.79
	0.554104	152.412
	0.554333	152.033
	0.554562	151.9
	0.554792	152.303
	0.555021	152.705
	0.55525	153.108
	0.555479	153.609
	0.555708	154.326
	0.555937	154.351
	0.556167	152.865
	0.556396	150.953
	0.556625	148.112
	0.556854	145.948
	0.557083	146.071
	0.557312	148.078
	0.557542	149.999
	0.557771	150.717
	0.558	150.458
	0.558229	150.43
	0.558458	150.906
	0.558687	151.036
	0.558917	150.41
	0.559146	150.01
	0.559375	150.103
	0.559604	150.217
	0.559833	150.379
	0.560063	150.923
	0.560292	152.647
	0.560521	155.257
	0.56075	157.574
	0.560979	157.968
	0.561208	156.913
	0.561438	155.822
	0.561667	154.653
	0.561896	153.656
	0.562125	153.037
	0.562354	152.418
	0.562583	151.8
	0.562813	151.314
	0.563042	151.118
	0.563271	150.922
	0.5635	150.726
	0.563729	151.2
	0.563958	153.139
	0.564188	153.924
	0.564417	152.19
	0.564646	150.809
	0.564875	150.2
	0.565104	149.937
	0.565334	150.43
	0.565563	150.944
	0.565792	151.505
	0.566021	152.067
	0.56625	152.628
	0.566479	152.519
	0.566709	150.946
	0.566938	149.373
	0.567167	147.799
	0.567396	146.882
	0.567625	147.398
	0.567854	147.913
	0.568084	148.429
	0.568313	148.494
	0.568542	147.575
	0.568771	147.002
	0.569	147.185
	0.56923	147.569
	0.569459	148.395
	0.569688	149.566
	0.569917	151.494
	0.570146	152.899
	0.570375	153.164
	0.570605	152.737
	0.570834	150.799
	0.571063	149.149
	0.571292	148.128
	0.571521	147.801
	0.57175	148.984
	0.57198	150.149
	0.572209	151.276
	0.572438	152.055
	0.572667	152.08
	0.572896	151.57
	0.573125	149.895
	0.573355	148.221
	0.573584	146.546
	0.573813	145.633
	0.574042	146.38
	0.574271	146.781
	0.574501	146.427
	0.57473	146.844
	0.574959	148.946
	0.575188	150.701
	0.575417	151.701
	0.575646	152.452
	0.575876	152.66
	0.576105	152.752
	0.576334	152.246
	0.576563	150.906
	0.576792	149.969
	0.577021	150.833
	0.577251	152.531
	0.57748	153.172
	0.577709	153.155
	0.577938	153.117
	0.578167	153.031
	0.578396	152.7
	0.578626	151.834
	0.578855	150.968
	0.579084	150.102
	0.579313	149.498
	0.579542	149.464
	0.579772	149.43
	0.580001	149.396
	0.58023	149.413
	0.580459	149.54
	0.580688	149.667
	0.580917	149.793
	0.581147	149.853
	0.581376	149.766
	0.581605	149.101
	0.581834	147.178
	0.582063	145.738
	0.582292	145.353
	0.582522	145.545
	0.582751	146.996
	0.58298	148.395
	0.583209	149.68
	0.583438	150.386
	0.583668	149.834
	0.583897	149.355
	0.584126	149.033
	0.584355	148.71
	0.584584	148.388
	0.584813	147.995
	0.585043	147.448
	0.585272	146.937
	0.585501	146.505
	0.58573	145.972
	0.585959	145.796
	0.586188	147.096
	0.586418	148.52
	0.586647	148.399
	0.586876	146.555
	0.587105	145.267
	0.587334	145.191
	0.587563	145.888
	0.587793	148.267
	0.588022	150.626
	0.588251	152.359
	0.58848	151.973
	0.588709	149.716
	0.588939	147.885
	0.589168	147.56
	0.589397	148.501
	0.589626	149.111
	0.589855	148.655
	0.590084	147.523
	0.590314	146.929
	0.590543	148.085
	0.590772	150.369
	0.591001	152.023
	0.59123	152.648
	0.591459	152.675
	0.591689	152.68
	0.591918	152.638
	0.592147	152.201
	0.592376	150.905
	0.592605	150.187
	0.592834	151.075
	0.593064	152.414
	0.593293	152.514
	0.593522	151.355
	0.593751	150.197
	0.59398	149.61
	0.59421	150.266
	0.594439	150.921
	0.594668	151.576
	0.594897	152.036
	0.595126	152.072
	0.595355	151.565
	0.595585	149.879
	0.595814	148.353
	0.596043	147.753
	0.596272	148.628
	0.596501	149.628
	0.59673	149.873
	0.59696	150.118
	0.597189	150.341
	0.597418	150.517
	0.597647	150.404
	0.597876	149.662
	0.598105	148.92
	0.598335	148.178
	0.598564	147.841
	0.598793	148.384
	0.599022	148.927
	0.599251	149.471
	0.599481	149.65
	0.59971	149.038
	0.599939	148.426
	0.600168	147.814
	0.600397	147.723
	0.600626	148.764
	0.600856	149.805
	0.601085	150.846
	0.601314	151.531
	0.601543	151.441
	0.601772	151.351
	0.602001	151.262
	0.602231	151.034
	0.60246	150.509
	0.602689	149.983
	0.602918	149.457
	0.603147	149.002
	0.603377	148.7
	0.603606	148.977
	0.603835	150.511
	0.604064	151.611
	0.604293	151.768
	0.604522	152.273
	0.604752	153.532
	0.604981	154.344
	0.60521	154.185
	0.605439	154.027
	0.605668	153.868
	0.605897	153.558
	0.606127	152.917
	0.606356	152.276
	0.606585	151.636
	0.606814	151.443
	0.607043	152.221
	0.607272	152.999
	0.607502	153.778
	0.607731	154.382
	0.60796	154.61
	0.608189	154.837
	0.608418	155.065
	0.608648	155
	0.608877	154.304
	0.609106	153.607
	0.609335	152.911
	0.609564	152.2
	0.609793	151.457
	0.610023	151.294
	0.610252	152.388
	0.610481	153.038
	0.61071	152.725
	0.610939	152.759
	0.611168	153.547
	0.611398	154.589
	0.611627	156.181
	0.611856	157.193
	0.612085	156.949
	0.612314	156.887
	0.612543	157.222
	0.612773	157.557
	0.613002	157.892
	0.613231	158.017
	0.61346	157.686
	0.613689	157.355
	0.613919	157.025
	0.614148	156.889
	0.614377	157.178
	0.614606	157.466
	0.614835	157.754
	0.615064	158.542
	0.615294	160.414
	0.615523	162.055
	0.615752	162.612
	0.615981	161.547
	0.61621	160.037
	0.616439	159.629
	0.616669	159.974
	0.616898	160.153
	0.617127	159.971
	0.617356	159.788
	0.617585	159.606
	0.617815	159.249
	0.618044	158.515
	0.618273	157.78
	0.618502	157.045
	0.618731	156.738
	0.61896	157.358
	0.61919	157.977
	0.619419	158.597
	0.619648	158.926
	0.619877	158.628
	0.620106	158.677
	0.620335	159.481
	0.620565	160.451
	0.620794	161.782
	0.621023	162.533
	0.621252	162.028
	0.621481	161.025
	0.62171	158.946
	0.62194	157.448
	0.622169	157.205
	0.622398	157.122
	0.622627	157.385
	0.622856	157.647
	0.623086	157.91
	0.623315	157.919
	0.623544	157.378
	0.623773	156.837
	0.624002	156.296
	0.624231	155.465
	0.624461	154.006
	0.62469	152.547
	0.624919	151.088
	0.625148	150.461
	0.625377	151.634
	0.625606	152.808
	0.625836	153.981
	0.626065	154.437
	0.626294	153.338
	0.626523	152.493
	0.626752	152.778
	0.626981	154.418
	0.627211	156.275
	0.62744	157.819
	0.627669	158.689
	0.627898	159.442
	0.628127	159.944
	0.628357	160.098
	0.628586	159.498
	0.628815	159.426
	0.629044	160.495
	0.629273	161.215
	0.629502	161.182
	0.629732	160.932
	0.629961	160.21
	0.63019	160.301
	0.630419	162.151
	0.630648	163.597
	0.630877	164.173
	0.631107	164.399
	0.631336	163.873
	0.631565	163.506
	0.631794	163.484
	0.632023	163.463
	0.632252	163.441
	0.632482	163.479
	0.632711	163.644
	0.63294	163.787
	0.633169	163.883
	0.633398	163.805
	0.633628	163.002
	0.633857	161.663
	0.634086	161.376
	0.634315	162.477
	0.634544	163.864
	0.634773	164.707
	0.635003	164.373
	0.635232	163.951
	0.635461	163.341
	0.63569	163.08
	0.635919	163.572
	0.636148	164.045
	0.636378	164.475
	0.636607	163.896
	0.636836	161.135
	0.637065	158.607
	0.637294	157.162
	0.637524	157.459
	0.637753	158.808
	0.637982	159.907
	0.638211	160.47
	0.63844	161.032
	0.638669	161.594
	0.638899	161.553
	0.639128	160.21
	0.639357	159.216
	0.639586	158.975
	0.639815	159.026
	0.640044	159.711
	0.640274	159.581
	0.640503	157.694
	0.640732	156.098
	0.640961	155.129
	0.64119	154.742
	0.641419	155.61
	0.641649	156.203
	0.641878	156.205
	0.642107	156.642
	0.642336	158.602
	0.642565	161.577
	0.642795	163.221
	0.643024	162.591
	0.643253	161.197
	0.643482	160.616
	0.643711	160.166
	0.64394	159.388
	0.64417	157.905
	0.644399	157.207
	0.644628	158.203
	0.644857	159.199
	0.645086	160.195
	0.645315	161.129
	0.645545	161.93
	0.645774	162.695
	0.646003	163.381
	0.646232	163.966
	0.646461	163.749
	0.64669	162.022
	0.64692	159.747
	0.647149	158.132
	0.647378	157.939
	0.647607	157.747
	0.647836	157.554
	0.648066	157.238
	0.648295	156.655
	0.648524	156.654
	0.648753	157.908
	0.648982	159.199
	0.649211	160.573
	0.649441	161.133
	0.64967	159.936
	0.649899	158.805
	0.650128	157.814
	0.650357	157.173
	0.650586	157.634
	0.650816	158.679
	0.651045	158.781
	0.651274	157.395
	0.651503	155.507
	0.651732	154.471
	0.651962	155.269
	0.652191	156.068
	0.65242	156.866
	0.652649	157.346
	0.652878	157.14
	0.653107	156.934
	0.653337	156.728
	0.653566	156.696
	0.653795	157.041
	0.654024	157.386
	0.654253	157.731
	0.654482	158.313
	0.654712	159.408
	0.654941	160.502
	0.65517	161.597
	0.655399	162.284
	0.655628	162.093
	0.655857	161.902
	0.656087	161.711
	0.656316	161.458
	0.656545	161.072
	0.656774	160.686
	0.657003	160.299
	0.657233	160.205
	0.657462	160.737
	0.657691	161.269
	0.65792	161.801
	0.658149	162.046
	0.658378	161.672
	0.658608	161.298
	0.658837	160.924
	0.659066	160.689
	0.659295	160.751
	0.659524	160.814
	0.659753	160.876
	0.659983	161.328
	0.660212	162.619
	0.660441	163.327
	0.66067	162.781
	0.660899	162.075
	0.661128	161.024
	0.661358	160.322
	0.661587	160.373
	0.661816	160.072
	0.662045	159.014
	0.662274	157.956
	0.662504	156.898
	0.662733	155.913
	0.662962	155.084
	0.663191	154.511
	0.66342	155.068
	0.663649	157.218
	0.663879	160.097
	0.664108	162.422
	0.664337	162.74
	0.664566	160.728
	0.664795	157.478
	0.665024	154.898
	0.665254	154.342
	0.665483	155.072
	0.665712	155.872
	0.665941	156.708
	0.66617	157.623
	0.666399	158.544
	0.666629	159.482
	0.666858	159.836
	0.667087	158.937
	0.667316	158.275
	0.667545	158.122
	0.667775	158.319
	0.668004	159.268
	0.668233	160.238
	0.668462	161.256
	0.668691	162.274
	0.66892	163.292
	0.66915	164.38
	0.669379	165.622
	0.669608	166.281
	0.669837	165.686
	0.670066	164.486
	0.670295	161.986
	0.670525	159.741
	0.670754	158.627
	0.670983	159.018
	0.671212	159.95
	0.671441	160.918
	0.671671	161.964
	0.6719	162.756
	0.672129	162.999
	0.672358	163.242
	0.672587	163.485
	0.672816	163.797
	0.673046	164.26
	0.673275	164.722
	0.673504	165.184
	0.673733	165.34
	0.673962	164.839
	0.674191	163.987
	0.674421	162.383
	0.67465	161.385
	0.674879	161.687
	0.675108	162.338
	0.675337	163.742
	0.675566	164.97
	0.675796	165.823
	0.676025	167.222
	0.676254	169.797
	0.676483	171.8
	0.676712	171.993
	0.676942	170.677
	0.677171	168.814
	0.6774	167.068
	0.677629	165.571
	0.677858	164.097
	0.678087	163.254
	0.678317	163.904
	0.678546	165.07
	0.678775	165.493
	0.679004	164.318
	0.679233	163.625
	0.679462	164.549
	0.679692	166.748
	0.679921	168.994
	0.68015	170.797
	0.680379	171.65
	0.680608	172.502
	0.680837	173.355
	0.681067	173.354
	0.681296	171.521
	0.681525	169.688
	0.681754	167.855
	0.681983	166.916
	0.682213	167.895
	0.682442	168.874
	0.682671	169.853
	0.6829	170.54
	0.683129	170.601
	0.683358	170.64
	0.683588	170.632
	0.683817	170.335
	0.684046	169.068
	0.684275	166.94
	0.684504	165.162
	0.684733	165.198
	0.684963	166.79
	0.685192	168.973
	0.685421	170.811
	0.68565	172.031
	0.685879	171.924
	0.686108	171.817
	0.686338	171.71
	0.686567	171.362
	0.686796	170.497
	0.687025	169.633
	0.687254	168.768
	0.687484	168.063
	0.687713	167.698
	0.687942	168.152
	0.688171	170.359
	0.6884	172.018
	0.688629	172.503
	0.688859	172.988
	0.689088	173.473
	0.689317	173.989
	0.689546	174.572
	0.689775	175.155
	0.690004	175.737
	0.690234	176.649
	0.690463	178.264
	0.690692	179.296
	0.690921	179.075
	0.69115	178.633
	0.69138	177.718
	0.691609	176.803
	0.691838	175.888
	0.692067	174.804
	0.692296	173.361
	0.692525	172.503
	0.692755	172.896
	0.692984	173.139
	0.693213	173.062
	0.693442	173.336
	0.693671	174.36
	0.6939	174.968
	0.69413	174.684
	0.694359	174.4
	0.694588	174.117
	0.694817	173.794
	0.695046	173.389
	0.695275	173.203
	0.695505	174.071
	0.695734	176.176
	0.695963	177.665
	0.696192	177.486
	0.696421	176.766
	0.696651	177.168
	0.69688	178.363
	0.697109	178.996
	0.697338	178.425
	0.697567	178.087
	0.697796	178.25
	0.698026	178.062
	0.698255	177.123
	0.698484	176.461
	0.698713	176.393
	0.698942	176.909
	0.699171	178.678
	0.699401	180.358
	0.69963	181.851
	0.699859	182.759
	0.700088	182.415
	0.700317	181.821
	0.700546	180.692
	0.700776	179.913
	0.701005	179.885
	0.701234	180.069
	0.701463	180.707
	0.701692	181.344
	0.701922	181.982
	0.702151	181.946
	0.70238	180.47
	0.702609	179.578
	0.702838	179.938
	0.703067	180.342
	0.703297	180.84
	0.703526	180.986
	0.703755	180.382
	0.703984	179.92
	0.704213	179.764
	0.704442	179.607
	0.704672	179.451
	0.704901	179.682
	0.70513	180.742
	0.705359	181.802
	0.705588	182.862
	0.705818	183.411
	0.706047	182.869
	0.706276	182.326
	0.706505	181.784
	0.706734	181.417
	0.706963	181.426
	0.707193	181.434
	0.707422	181.442
	0.707651	181.579
	0.70788	181.989
	0.708109	182.399
	0.708338	182.809
	0.708568	183.549
	0.708797	184.992
	0.709026	185.528
	0.709255	183.539
	0.709484	180.795
	0.709713	179.932
	0.709943	181.34
	0.710172	183.507
	0.710401	184.447
	0.71063	184.371
	0.710859	183.936
	0.711089	182.384
	0.711318	180.348
	0.711547	179.703
	0.711776	181.11
	0.712005	182.806
	0.712234	183.502
	0.712464	183.667
	0.712693	184.594
	0.712922	187.146
	0.713151	188.77
	0.71338	187.827
	0.713609	186.066
	0.713839	186.046
	0.714068	188.078
	0.714297	190.4
	0.714526	191.634
	0.714755	192.149
	0.714984	192.521
	0.715214	192.589
	0.715443	193.008
	0.715672	194.177
	0.715901	195.112
	0.71613	195.547
	0.71636	195.981
	0.716589	196.416
	0.716818	196.579
	0.717047	196.163
	0.717276	195.747
	0.717505	195.332
	0.717735	194.916
	0.717964	194.5
	0.718193	194.084
	0.718422	193.668
	0.718651	193.908
	0.71888	195.546
	0.71911	197.148
	0.719339	198.672
	0.719568	199.903
	0.719797	199.923
	0.720026	198.824
	0.720255	198.358
	0.720485	198.389
	0.720714	197.881
	0.720943	197.396
	0.721172	196.957
	0.721401	196.694
	0.721631	196.806
	0.72186	196.918
	0.722089	197.03
	0.722318	197.391
	0.722547	198.284
	0.722776	199.177
	0.723006	200.069
	0.723235	201.328
	0.723464	203.369
	0.723693	204.823
	0.723922	205.026
	0.724151	204.819
	0.724381	203.736
	0.72461	203.239
	0.724839	203.992
	0.725068	204.554
	0.725297	204.711
	0.725527	204.867
	0.725756	205.023
	0.725985	205.242
	0.726214	205.593
	0.726443	205.944
	0.726672	206.296
	0.726902	206.647
	0.727131	206.998
	0.72736	207.35
	0.727589	207.701
	0.727818	207.806
	0.728047	207.385
	0.728277	206.965
	0.728506	206.544
	0.728735	206.299
[truncated: 32,069 more rows]

[truncated: 9 more sheets: Supplementary Fig. 6, Supplementary Fig. 8, Supplementary Fig. 12, Supplementary Fig. 14, Supplementary Fig. 15, Supplementary Fig. 17, Supplementary Fig. 18, Supplementary Fig. 19, Supplementary Fig. 20]
